# Supplementary material for: Phenalenyl-fused porphyrins with different ground states
Source: Chem Sci. 2015 Feb 4;6(4):2427–33. doi: 10.1039/c4sc03866e (PMC6085729; doi:10.1039/c4sc03866e)
Supplement: Supplementary file 2 [file SC-006-C4SC03866E-s002.cif]

# Electronic Supplementary Material (ESI) for Chemical Science.
# This journal is © The Royal Society of Chemistry 2015

####################################################################### 
# 
# This file contains crystal structure data downloaded from the 
# Cambridge Structural Database (CSD) hosted by the Cambridge 
# Crystallographic Data Centre (CCDC).
# 
# Full information about CCDC data access policies and citation 
# guidelines are available at http://www.ccdc.cam.ac.uk/access/V1 
# 
# Audit and citation data items may have been added by the CCDC. 
# Please retain this information to preserve the provenance of 
# this file and to allow appropriate attribution of the data. 
# 
#######################################################################

data_D620
_database_code_depnum_ccdc_archive 'CCDC 1019251'
_audit_update_record             
;
2014-08-13 deposited with the CCDC.
2015-02-04 downloaded from the CCDC.
;

_audit_creation_method           SHELXL-2013
_chemical_name_systematic        
; 
 ? 
;
_chemical_name_common            ?
_chemical_melting_point          ?
_chemical_formula_moiety         ?
_chemical_formula_sum            'C136 H142 N4 Ni O2'
_chemical_formula_weight         1923.24

loop_
_atom_type_symbol
_atom_type_description
_atom_type_scat_dispersion_real
_atom_type_scat_dispersion_imag
_atom_type_scat_source
C C 0.0033 0.0016 'International Tables Vol C Tables 4.2.6.8 and 6.1.1.4'
H H 0.0000 0.0000 'International Tables Vol C Tables 4.2.6.8 and 6.1.1.4'
O O 0.0106 0.0060 'International Tables Vol C Tables 4.2.6.8 and 6.1.1.4'
N N 0.0061 0.0033 'International Tables Vol C Tables 4.2.6.8 and 6.1.1.4'
Ni Ni 0.3393 1.1124 'International Tables Vol C Tables 4.2.6.8 and 6.1.1.4'

_space_group_crystal_system      triclinic
_space_group_IT_number           2
_space_group_name_H-M_alt        'P -1'
_space_group_name_Hall           '-P 1'

_shelx_space_group_comment       
; 
The symmetry employed for this shelxl refinement is uniquely defined 
by the following loop, which should always be used as a source of 
symmetry information in preference to the above space-group names. 
They are only intended as comments. 
;

loop_
_space_group_symop_operation_xyz
'x, y, z'
'-x, -y, -z'

_cell_length_a                   12.8361(14)
_cell_length_b                   15.5717(18)
_cell_length_c                   15.9281(17)
_cell_angle_alpha                100.921(4)
_cell_angle_beta                 109.976(4)
_cell_angle_gamma                108.180(4)
_cell_volume                     2682.0(5)
_cell_formula_units_Z            1
_cell_measurement_temperature    100(2)
_cell_measurement_reflns_used    9830
_cell_measurement_theta_min      2.37
_cell_measurement_theta_max      27.56

_exptl_crystal_description       Block
_exptl_crystal_colour            Red
_exptl_crystal_density_meas      'Not Measured'
_exptl_crystal_density_method    'Not Measured'
_exptl_crystal_density_diffrn    1.191
_exptl_crystal_F_000             1030
_exptl_transmission_factor_min   ?
_exptl_transmission_factor_max   ?
_exptl_crystal_size_max          0.36
_exptl_crystal_size_mid          0.26
_exptl_crystal_size_min          0.10
_exptl_absorpt_coefficient_mu    0.237
_shelx_estimated_absorpt_T_min   ?
_shelx_estimated_absorpt_T_max   ?
_exptl_absorpt_correction_type   Multi-scan
_exptl_absorpt_correction_T_min  0.7150
_exptl_absorpt_correction_T_max  0.7457
_exptl_absorpt_process_details   'Sadabs, (Sheldrick 2012)'

_exptl_special_details           
; 
 ? 
;

_diffrn_ambient_temperature      100(2)
_diffrn_radiation_wavelength     0.71073
_diffrn_radiation_type           MoK\a
_diffrn_source                   'Sealed Microfocusing Source'
_diffrn_measurement_device_type  'Bruker D8 Venture'
_diffrn_measurement_method       '\f and \w scans'
_diffrn_detector_area_resol_mean ?
_diffrn_reflns_number            147706
_diffrn_reflns_av_unetI/netI     0.0450
_diffrn_reflns_av_R_equivalents  0.0918
_diffrn_reflns_limit_h_min       -16
_diffrn_reflns_limit_h_max       16
_diffrn_reflns_limit_k_min       -20
_diffrn_reflns_limit_k_max       20
_diffrn_reflns_limit_l_min       -20
_diffrn_reflns_limit_l_max       20
_diffrn_reflns_theta_min         2.128
_diffrn_reflns_theta_max         27.500
_diffrn_reflns_theta_full        25.242
_diffrn_measured_fraction_theta_max 1.000
_diffrn_measured_fraction_theta_full 0.999
_diffrn_reflns_Laue_measured_fraction_max 1.000
_diffrn_reflns_Laue_measured_fraction_full 0.999
_diffrn_reflns_point_group_measured_fraction_max 1.000
_diffrn_reflns_point_group_measured_fraction_full 0.999
_reflns_number_total             12338
_reflns_number_gt                9448
_reflns_threshold_expression     'I > 2\s(I)'
_reflns_Friedel_coverage         0.000
_reflns_Friedel_fraction_max     .
_reflns_Friedel_fraction_full    .

_reflns_special_details          
; 
 Reflections were merged by SHELXL according to the crystal 
 class for the calculation of statistics and refinement. 
  
 _reflns_Friedel_fraction is defined as the number of unique 
 Friedel pairs measured divided by the number that would be 
 possible theoretically, ignoring centric projections and 
 systematic absences. 
;

_computing.bruker_data_scaling   'SADABS V2012/1 (Bruker AXS Inc.)'
_computing.cell_refinement       'APEX2 v2013.6--2 (Bruker AXS)'
_computing.data_collection       'APEX2 (Bruker AXS)'
_computing.data_reduction        'SAINT V8.32B (Bruker AXS Inc., 2013)'
_computing.molecular_graphics    'Bruker SHELXTL'
_computing.publication_material  'Bruker SHELXTL'
_computing.structure_refinement  'SHELXL--2013 (Sheldrick 2013)'
_computing.structure_solution    'SHELXS--97 (Sheldrick 2008)'

_refine_special_details          
; 
 ? 
;
_refine_ls_structure_factor_coef Fsqd
_refine_ls_matrix_type           full
_refine_ls_weighting_scheme      calc
_refine_ls_weighting_details     
'w=1/[\s^2^(Fo^2^)+(0.0424P)^2^+2.3179P] where P=(Fo^2^+2Fc^2^)/3'
_atom_sites_solution_primary     ?
_atom_sites_solution_secondary   ?
_atom_sites_solution_hydrogens   geom
_refine_ls_hydrogen_treatment    constr
_refine_ls_extinction_method     none
_refine_ls_extinction_coef       .
_refine_ls_number_reflns         12338
_refine_ls_number_parameters     644
_refine_ls_number_restraints     1
_refine_ls_R_factor_all          0.0789
_refine_ls_R_factor_gt           0.0506
_refine_ls_wR_factor_ref         0.1184
_refine_ls_wR_factor_gt          0.1087
_refine_ls_goodness_of_fit_ref   1.040
_refine_ls_restrained_S_all      1.040
_refine_ls_shift/su_max          0.000
_refine_ls_shift/su_mean         0.000

loop_
_atom_site_label
_atom_site_type_symbol
_atom_site_fract_x
_atom_site_fract_y
_atom_site_fract_z
_atom_site_U_iso_or_equiv
_atom_site_adp_type
_atom_site_occupancy
_atom_site_site_symmetry_order
_atom_site_calc_flag
_atom_site_refinement_flags_posn
_atom_site_refinement_flags_adp
_atom_site_refinement_flags_occupancy
_atom_site_disorder_assembly
_atom_site_disorder_group
C14S C 0.867(2) 0.2072(12) 1.0006(10) 0.050(2) Uani 0.5 1 d D . P A 1
H14A H 0.8197 0.2390 1.0200 0.075 Uiso 0.5 1 calc R U P A 1
H14B H 0.9287 0.2062 1.0568 0.075 Uiso 0.5 1 calc R U P A 1
H14C H 0.8124 0.1414 0.9585 0.075 Uiso 0.5 1 calc R U P A 1
C8S C 0.9271(5) 0.2607(3) 0.9497(4) 0.0486(5) Uani 0.5 1 d DG . P A 1
C9S C 0.9931(6) 0.2240(2) 0.9118(4) 0.0486(5) Uani 0.5 1 d G . P A 1
H9S H 0.9916 0.1627 0.9122 0.058 Uiso 0.5 1 calc R U P A 1
C10S C 1.0612(5) 0.2769(3) 0.8731(4) 0.0486(5) Uani 0.5 1 d G . P A 1
H10S H 1.1063 0.2517 0.8472 0.058 Uiso 0.5 1 calc R U P A 1
C11S C 1.0634(4) 0.3665(3) 0.8725(3) 0.0607(10) Uani 0.5 1 d G . P A 1
H11S H 1.1099 0.4027 0.8461 0.073 Uiso 0.5 1 calc R U P A 1
C12S C 0.9974(5) 0.4033(2) 0.9104(4) 0.0607(10) Uani 0.5 1 d G . P A 1
H12S H 0.9988 0.4646 0.9099 0.073 Uiso 0.5 1 calc R U P A 1
C13S C 0.9292(4) 0.3504(3) 0.9490(4) 0.0607(10) Uani 0.5 1 d G . P A 1
H13S H 0.8841 0.3755 0.9750 0.073 Uiso 0.5 1 calc R U P A 1
C14X C 0.842(2) 0.1816(11) 0.9854(10) 0.050(2) Uani 0.5 1 d D . P B 2
H14X H 0.7918 0.2058 1.0086 0.075 Uiso 0.5 1 calc R U P B 2
H14Y H 0.9023 0.1737 1.0375 0.075 Uiso 0.5 1 calc R U P B 2
H14Z H 0.7906 0.1197 0.9349 0.075 Uiso 0.5 1 calc R U P B 2
C8X C 0.9058(5) 0.2512(3) 0.9477(4) 0.0486(5) Uani 0.5 1 d DG . P B 2
C9X C 0.9950(5) 0.2413(3) 0.9211(4) 0.0486(5) Uani 0.5 1 d G . P B 2
H9X H 1.0200 0.1910 0.9296 0.058 Uiso 0.5 1 calc R U P B 2
C10X C 1.0476(4) 0.3051(3) 0.8820(4) 0.0486(5) Uani 0.5 1 d G . P B 2
H10X H 1.1086 0.2983 0.8637 0.058 Uiso 0.5 1 calc R U P B 2
C11X C 1.0110(4) 0.3787(3) 0.8695(3) 0.0607(10) Uani 0.5 1 d G . P B 2
H11X H 1.0470 0.4222 0.8428 0.073 Uiso 0.5 1 calc R U P B 2
C12X C 0.9218(4) 0.3886(3) 0.8962(4) 0.0607(10) Uani 0.5 1 d G . P B 2
H12X H 0.8968 0.4389 0.8877 0.073 Uiso 0.5 1 calc R U P B 2
C13X C 0.8692(4) 0.3248(3) 0.9353(4) 0.0607(10) Uani 0.5 1 d G . P B 2
H13X H 0.8083 0.3316 0.9535 0.073 Uiso 0.5 1 calc R U P B 2
Ni1 Ni 0.0000 0.0000 0.0000 0.01042(9) Uani 1 2 d S . P . .
N1 N -0.11833(13) -0.04305(10) 0.05138(10) 0.0122(3) Uani 1 1 d . . . . .
N2 N 0.08797(13) 0.12300(10) 0.10293(10) 0.0125(3) Uani 1 1 d . . . . .
O1 O -0.3675(3) -0.20476(19) 0.0724(2) 0.0292(7) Uani 0.5 1 d . . P C 1
O2 O 0.3340(3) 0.3497(2) 0.2536(2) 0.0300(7) Uani 0.5 1 d . . P D 2
C1 C -0.22046(16) -0.13162(12) 0.01645(13) 0.0139(4) Uani 1 1 d . . . . .
C2 C -0.28075(17) -0.13615(13) 0.07789(13) 0.0165(4) Uani 1 1 d . . . . .
H2 H -0.3496 -0.1884 0.0707 0.020 Uiso 0.5 1 calc R U P C 2
C3 C -0.21501(16) -0.04526(13) 0.15215(13) 0.0154(4) Uani 1 1 d . . . . .
C4 C -0.23173(16) -0.00684(13) 0.22920(13) 0.0156(4) Uani 1 1 d . . . . .
C5 C -0.14851(16) 0.08866(12) 0.29165(13) 0.0140(4) Uani 1 1 d . . . . .
C6 C -0.05100(16) 0.14023(12) 0.27245(12) 0.0127(4) Uani 1 1 d . . . . .
C7 C -0.03659(16) 0.09890(12) 0.19153(12) 0.0125(3) Uani 1 1 d . . . . .
C8 C -0.11838(16) 0.00693(12) 0.13106(12) 0.0126(3) Uani 1 1 d . . . . .
C9 C -0.16044(16) 0.13209(13) 0.37167(13) 0.0148(4) Uani 1 1 d . . . . .
H9 H -0.2263 0.0976 0.3835 0.018 Uiso 1 1 calc R U . . .
C10 C -0.07974(16) 0.22338(13) 0.43405(12) 0.0142(4) Uani 1 1 d . . . . .
C11 C 0.01532(16) 0.27319(13) 0.41444(13) 0.0154(4) Uani 1 1 d . . . . .
H11 H 0.0707 0.3362 0.4559 0.019 Uiso 1 1 calc R U . . .
C12 C 0.03217(16) 0.23406(12) 0.33647(12) 0.0141(4) Uani 1 1 d . . . . .
C13 C 0.13396(16) 0.28645(13) 0.32044(13) 0.0159(4) Uani 1 1 d . . . . .
C14 C 0.14603(16) 0.24361(12) 0.24254(13) 0.0153(4) Uani 1 1 d . . . . .
C15 C 0.06075(16) 0.15084(12) 0.17564(12) 0.0128(4) Uani 1 1 d . . . . .
C16 C 0.23569(17) 0.27568(13) 0.20825(13) 0.0166(4) Uani 1 1 d . . . . .
H16 H 0.3061 0.3342 0.2366 0.020 Uiso 0.5 1 calc R U P D 1
C17 C 0.19684(16) 0.20091(12) 0.12219(13) 0.0139(4) Uani 1 1 d . . . . .
C18 C -0.33417(17) -0.06274(12) 0.24845(13) 0.0174(4) Uani 1 1 d . . . . .
C19 C -0.31052(19) -0.10131(13) 0.32174(14) 0.0214(4) Uani 1 1 d . . . . .
C20 C -0.4061(2) -0.14781(14) 0.34237(16) 0.0271(5) Uani 1 1 d . . . . .
H20 H -0.3904 -0.1740 0.3923 0.032 Uiso 1 1 calc R U . . .
C21 C -0.5227(2) -0.15689(14) 0.29236(17) 0.0293(5) Uani 1 1 d . . . . .
C22 C -0.54440(19) -0.12095(15) 0.21824(17) 0.0287(5) Uani 1 1 d . . . . .
H22 H -0.6248 -0.1286 0.1821 0.034 Uiso 1 1 calc R U . . .
C23 C -0.45234(18) -0.07381(14) 0.19463(15) 0.0219(4) Uani 1 1 d . . . . .
C24 C -0.1861(2) -0.09636(16) 0.37601(17) 0.0323(5) Uani 1 1 d . . . . .
H24A H -0.1593 -0.1255 0.3319 0.048 Uiso 1 1 calc R U . . .
H24B H -0.1887 -0.1311 0.4211 0.048 Uiso 1 1 calc R U . . .
H24C H -0.1290 -0.0292 0.4105 0.048 Uiso 1 1 calc R U . . .
C25 C -0.6235(2) -0.20276(17) 0.3193(2) 0.0446(7) Uani 1 1 d . . . . .
H25A H -0.5950 -0.2322 0.3666 0.067 Uiso 1 1 calc R U . . .
H25B H -0.6937 -0.2520 0.2629 0.067 Uiso 1 1 calc R U . . .
H25C H -0.6471 -0.1538 0.3457 0.067 Uiso 1 1 calc R U . . .
C26 C -0.4815(2) -0.03535(17) 0.11346(17) 0.0327(5) Uani 1 1 d . . . . .
H26A H -0.4852 -0.0784 0.0579 0.049 Uiso 1 1 calc R U . . .
H26B H -0.4183 0.0285 0.1314 0.049 Uiso 1 1 calc R U . . .
H26C H -0.5602 -0.0312 0.0982 0.049 Uiso 1 1 calc R U . . .
C27 C 0.22340(16) 0.38426(13) 0.38718(13) 0.0152(4) Uani 1 1 d . . . . .
C28 C 0.22204(16) 0.46463(13) 0.36018(13) 0.0177(4) Uani 1 1 d . . . . .
C29 C 0.30261(18) 0.55517(14) 0.42550(15) 0.0233(4) Uani 1 1 d . . . . .
H29 H 0.3029 0.6100 0.4075 0.028 Uiso 1 1 calc R U . . .
C30 C 0.38230(18) 0.56794(14) 0.51593(15) 0.0256(5) Uani 1 1 d . . . . .
C31 C 0.38349(18) 0.48728(15) 0.54013(14) 0.0253(5) Uani 1 1 d . . . . .
H31 H 0.4390 0.4950 0.6014 0.030 Uiso 1 1 calc R U . . .
C32 C 0.30571(17) 0.39534(14) 0.47729(13) 0.0196(4) Uani 1 1 d . . . . .
C33 C 0.3120(2) 0.31029(15) 0.50785(15) 0.0284(5) Uani 1 1 d . . . . .
H33A H 0.2550 0.2918 0.5360 0.043 Uiso 1 1 calc R U . . .
H33B H 0.3946 0.3274 0.5547 0.043 Uiso 1 1 calc R U . . .
H33C H 0.2904 0.2565 0.4527 0.043 Uiso 1 1 calc R U . . .
C34 C 0.4643(2) 0.66695(16) 0.58636(19) 0.0430(7) Uani 1 1 d . . . . .
H34A H 0.4436 0.6758 0.6403 0.065 Uiso 1 1 calc R U . . .
H34B H 0.4537 0.7147 0.5560 0.065 Uiso 1 1 calc R U . . .
H34C H 0.5490 0.6747 0.6086 0.065 Uiso 1 1 calc R U . . .
C35 C 0.13469(19) 0.45534(16) 0.26435(15) 0.0280(5) Uani 1 1 d . . . . .
H35A H 0.1356 0.5184 0.2637 0.042 Uiso 1 1 calc R U . . .
H35B H 0.0527 0.4114 0.2506 0.042 Uiso 1 1 calc R U . . .
H35C H 0.1587 0.4301 0.2162 0.042 Uiso 1 1 calc R U . . .
C36 C -0.08709(17) 0.27054(13) 0.52439(13) 0.0165(4) Uani 1 1 d . . . . .
C37 C -0.08723(18) 0.36946(14) 0.52670(14) 0.0215(4) Uani 1 1 d . . . . .
H37A H -0.1605 0.3620 0.4738 0.032 Uiso 1 1 calc R U . . .
H37B H -0.0152 0.4087 0.5211 0.032 Uiso 1 1 calc R U . . .
H37C H -0.0861 0.4009 0.5866 0.032 Uiso 1 1 calc R U . . .
C38 C 0.02426(19) 0.28187(15) 0.60989(14) 0.0250(4) Uani 1 1 d . . . . .
H38A H 0.0211 0.3117 0.6684 0.037 Uiso 1 1 calc R U . . .
H38B H 0.0983 0.3224 0.6076 0.037 Uiso 1 1 calc R U . . .
H38C H 0.0246 0.2187 0.6083 0.037 Uiso 1 1 calc R U . . .
C39 C -0.20177(19) 0.21087(14) 0.53093(15) 0.0251(5) Uani 1 1 d . . . . .
H39A H -0.2734 0.2028 0.4762 0.038 Uiso 1 1 calc R U . . .
H39B H -0.2031 0.2436 0.5893 0.038 Uiso 1 1 calc R U . . .
H39C H -0.2024 0.1479 0.5316 0.038 Uiso 1 1 calc R U . . .
C40 C 0.25878(15) 0.20497(12) 0.06580(12) 0.0126(3) Uani 1 1 d . . . . .
C41 C 0.37476(16) 0.29134(12) 0.09919(12) 0.0128(4) Uani 1 1 d . . . . .
C42 C 0.48409(16) 0.28160(13) 0.13417(13) 0.0152(4) Uani 1 1 d . . . . .
H42 H 0.4834 0.2200 0.1319 0.018 Uiso 1 1 calc R U . . .
C43 C 0.59414(16) 0.36061(13) 0.17233(13) 0.0169(4) Uani 1 1 d . . . . .
C44 C 0.59101(17) 0.45002(13) 0.17613(13) 0.0184(4) Uani 1 1 d . . . . .
H44 H 0.6657 0.5049 0.2033 0.022 Uiso 1 1 calc R U . . .
C45 C 0.48354(17) 0.46220(13) 0.14191(13) 0.0170(4) Uani 1 1 d . . . . .
C46 C 0.37481(16) 0.38031(12) 0.10142(12) 0.0148(4) Uani 1 1 d . . . . .
H46 H 0.2998 0.3860 0.0750 0.018 Uiso 1 1 calc R U . . .
C47 C 0.71559(17) 0.35077(14) 0.20623(15) 0.0220(4) Uani 1 1 d . . . . .
C48 C 0.7033(2) 0.25546(17) 0.2217(2) 0.0468(7) Uani 1 1 d . . . . .
H48A H 0.7838 0.2542 0.2474 0.070 Uiso 1 1 calc R U . . .
H48B H 0.6512 0.2033 0.1612 0.070 Uiso 1 1 calc R U . . .
H48C H 0.6672 0.2474 0.2663 0.070 Uiso 1 1 calc R U . . .
C49 C 0.7614(2) 0.3571(2) 0.12955(18) 0.0483(7) Uani 1 1 d . . . . .
H49A H 0.8391 0.3509 0.1494 0.072 Uiso 1 1 calc R U . . .
H49B H 0.7726 0.4192 0.1200 0.072 Uiso 1 1 calc R U . . .
H49C H 0.7019 0.3055 0.0702 0.072 Uiso 1 1 calc R U . . .
C50 C 0.8094(2) 0.43066(17) 0.29825(17) 0.0348(5) Uani 1 1 d . . . . .
H50A H 0.7767 0.4320 0.3456 0.052 Uiso 1 1 calc R U . . .
H50B H 0.8286 0.4922 0.2870 0.052 Uiso 1 1 calc R U . . .
H50C H 0.8833 0.4192 0.3215 0.052 Uiso 1 1 calc R U . . .
C51 C 0.48054(18) 0.56114(13) 0.15108(14) 0.0203(4) Uani 1 1 d . . . . .
C52 C 0.6074(2) 0.64186(15) 0.1932(2) 0.0406(6) Uani 1 1 d . . . . .
H52A H 0.6551 0.6427 0.2566 0.061 Uiso 1 1 calc R U . . .
H52B H 0.6007 0.7034 0.1976 0.061 Uiso 1 1 calc R U . . .
H52C H 0.6479 0.6312 0.1525 0.061 Uiso 1 1 calc R U . . .
C53 C 0.4189(2) 0.57938(16) 0.21573(17) 0.0344(5) Uani 1 1 d . . . . .
H53A H 0.3360 0.5298 0.1880 0.052 Uiso 1 1 calc R U . . .
H53B H 0.4162 0.6424 0.2222 0.052 Uiso 1 1 calc R U . . .
H53C H 0.4651 0.5776 0.2782 0.052 Uiso 1 1 calc R U . . .
C54 C 0.4075(2) 0.56435(17) 0.05456(16) 0.0386(6) Uani 1 1 d . . . . .
H54A H 0.4463 0.5532 0.0126 0.058 Uiso 1 1 calc R U . . .
H54B H 0.4045 0.6273 0.0617 0.058 Uiso 1 1 calc R U . . .
H54C H 0.3248 0.5146 0.0272 0.058 Uiso 1 1 calc R U . . .
C1S C 0.2292(3) 0.01247(18) 0.3383(2) 0.0414(6) Uani 1 1 d . . . . .
C2S C 0.3394(3) 0.03335(17) 0.41146(18) 0.0424(6) Uani 1 1 d . . . . .
H2S H 0.3417 0.0246 0.4694 0.051 Uiso 1 1 calc R U . . .
C3S C 0.4463(3) 0.06667(17) 0.4018(2) 0.0477(7) Uani 1 1 d . . . . .
H3S H 0.5210 0.0794 0.4526 0.057 Uiso 1 1 calc R U . . .
C4S C 0.4452(3) 0.08152(17) 0.3192(2) 0.0473(7) Uani 1 1 d . . . . .
H4S H 0.5190 0.1055 0.3129 0.057 Uiso 1 1 calc R U . . .
C5S C 0.3363(3) 0.06120(19) 0.2457(2) 0.0462(7) Uani 1 1 d . . . . .
H5S H 0.3346 0.0713 0.1883 0.055 Uiso 1 1 calc R U . . .
C6S C 0.2295(3) 0.0263(2) 0.2551(2) 0.0470(7) Uani 1 1 d . . . . .
H6S H 0.1547 0.0114 0.2034 0.056 Uiso 1 1 calc R U . . .
C7S C 0.1124(3) -0.0236(3) 0.3479(3) 0.0657(9) Uani 1 1 d . . . . .
H7S1 H 0.1294 -0.0272 0.4117 0.099 Uiso 1 1 calc R U . . .
H7S2 H 0.0589 -0.0875 0.3010 0.099 Uiso 1 1 calc R U . . .
H7S3 H 0.0725 0.0203 0.3373 0.099 Uiso 1 1 calc R U . . .

loop_
_atom_site_aniso_label
_atom_site_aniso_U_11
_atom_site_aniso_U_22
_atom_site_aniso_U_33
_atom_site_aniso_U_23
_atom_site_aniso_U_13
_atom_site_aniso_U_12
C14S 0.039(7) 0.044(8) 0.051(4) 0.009(5) 0.005(5) 0.016(5)
C8S 0.0518(12) 0.0401(12) 0.0415(11) 0.0146(10) 0.0057(9) 0.0188(10)
C9S 0.0518(12) 0.0401(12) 0.0415(11) 0.0146(10) 0.0057(9) 0.0188(10)
C10S 0.0518(12) 0.0401(12) 0.0415(11) 0.0146(10) 0.0057(9) 0.0188(10)
C11S 0.095(3) 0.0405(14) 0.0439(15) 0.0141(11) 0.026(2) 0.0278(17)
C12S 0.095(3) 0.0405(14) 0.0439(15) 0.0141(11) 0.026(2) 0.0278(17)
C13S 0.095(3) 0.0405(14) 0.0439(15) 0.0141(11) 0.026(2) 0.0278(17)
C14X 0.039(7) 0.044(8) 0.051(4) 0.009(5) 0.005(5) 0.016(5)
C8X 0.0518(12) 0.0401(12) 0.0415(11) 0.0146(10) 0.0057(9) 0.0188(10)
C9X 0.0518(12) 0.0401(12) 0.0415(11) 0.0146(10) 0.0057(9) 0.0188(10)
C10X 0.0518(12) 0.0401(12) 0.0415(11) 0.0146(10) 0.0057(9) 0.0188(10)
C11X 0.095(3) 0.0405(14) 0.0439(15) 0.0141(11) 0.026(2) 0.0278(17)
C12X 0.095(3) 0.0405(14) 0.0439(15) 0.0141(11) 0.026(2) 0.0278(17)
C13X 0.095(3) 0.0405(14) 0.0439(15) 0.0141(11) 0.026(2) 0.0278(17)
Ni1 0.00897(16) 0.00958(16) 0.01021(16) 0.00069(12) 0.00613(13) 0.00002(12)
N1 0.0106(7) 0.0101(7) 0.0123(7) 0.0004(6) 0.0060(6) 0.0006(6)
N2 0.0090(7) 0.0135(7) 0.0133(7) 0.0028(6) 0.0072(6) 0.0006(6)
O1 0.0307(16) 0.0178(14) 0.0314(16) -0.0001(12) 0.0221(14) -0.0047(12)
O2 0.0233(15) 0.0280(16) 0.0254(16) -0.0021(13) 0.0136(13) -0.0032(13)
C1 0.0117(9) 0.0114(8) 0.0173(9) 0.0043(7) 0.0072(7) 0.0025(7)
C2 0.0168(9) 0.0130(9) 0.0185(9) 0.0032(7) 0.0100(8) 0.0031(7)
C3 0.0135(9) 0.0129(9) 0.0181(9) 0.0034(7) 0.0094(8) 0.0013(7)
C4 0.0162(9) 0.0126(9) 0.0186(9) 0.0040(7) 0.0110(8) 0.0034(7)
C5 0.0140(9) 0.0135(9) 0.0152(9) 0.0050(7) 0.0080(7) 0.0046(7)
C6 0.0125(9) 0.0127(8) 0.0136(9) 0.0045(7) 0.0070(7) 0.0044(7)
C7 0.0134(9) 0.0118(8) 0.0120(8) 0.0034(7) 0.0070(7) 0.0032(7)
C8 0.0120(8) 0.0137(8) 0.0133(9) 0.0044(7) 0.0070(7) 0.0051(7)
C9 0.0141(9) 0.0151(9) 0.0169(9) 0.0057(7) 0.0099(8) 0.0043(7)
C10 0.0158(9) 0.0144(9) 0.0134(9) 0.0036(7) 0.0082(7) 0.0057(7)
C11 0.0156(9) 0.0128(9) 0.0145(9) 0.0011(7) 0.0068(8) 0.0032(7)
C12 0.0138(9) 0.0137(9) 0.0137(9) 0.0029(7) 0.0073(7) 0.0036(7)
C13 0.0145(9) 0.0138(9) 0.0151(9) 0.0019(7) 0.0072(8) 0.0012(7)
C14 0.0129(9) 0.0129(9) 0.0164(9) 0.0020(7) 0.0080(8) 0.0009(7)
C15 0.0120(9) 0.0127(8) 0.0121(8) 0.0030(7) 0.0056(7) 0.0032(7)
C16 0.0150(9) 0.0156(9) 0.0179(9) 0.0033(7) 0.0102(8) 0.0025(8)
C17 0.0111(9) 0.0126(8) 0.0168(9) 0.0049(7) 0.0066(7) 0.0026(7)
C18 0.0205(10) 0.0104(8) 0.0205(10) -0.0001(7) 0.0152(8) 0.0013(7)
C19 0.0296(11) 0.0118(9) 0.0259(10) 0.0034(8) 0.0198(9) 0.0053(8)
C20 0.0425(13) 0.0162(10) 0.0351(12) 0.0100(9) 0.0312(11) 0.0106(9)
C21 0.0363(13) 0.0136(10) 0.0465(14) 0.0053(9) 0.0347(12) 0.0046(9)
C22 0.0207(11) 0.0206(10) 0.0439(13) 0.0047(9) 0.0200(10) 0.0039(9)
C23 0.0211(10) 0.0157(9) 0.0279(11) 0.0039(8) 0.0150(9) 0.0030(8)
C24 0.0365(13) 0.0313(12) 0.0373(13) 0.0199(10) 0.0194(11) 0.0151(10)
C25 0.0508(16) 0.0271(12) 0.0753(19) 0.0159(12) 0.0551(16) 0.0095(11)
C26 0.0210(11) 0.0348(13) 0.0369(13) 0.0128(10) 0.0107(10) 0.0059(10)
C27 0.0124(9) 0.0142(9) 0.0169(9) 0.0003(7) 0.0102(8) 0.0014(7)
C28 0.0138(9) 0.0201(9) 0.0214(10) 0.0048(8) 0.0123(8) 0.0058(8)
C29 0.0201(10) 0.0159(9) 0.0381(12) 0.0056(9) 0.0196(9) 0.0065(8)
C30 0.0154(10) 0.0177(10) 0.0328(12) -0.0065(9) 0.0115(9) 0.0006(8)
C31 0.0179(10) 0.0272(11) 0.0196(10) -0.0034(8) 0.0045(8) 0.0058(9)
C32 0.0179(10) 0.0209(10) 0.0183(10) 0.0020(8) 0.0098(8) 0.0062(8)
C33 0.0297(12) 0.0293(11) 0.0236(11) 0.0077(9) 0.0084(9) 0.0127(10)
C34 0.0308(13) 0.0231(12) 0.0493(16) -0.0140(11) 0.0160(12) -0.0042(10)
C35 0.0260(11) 0.0310(12) 0.0297(12) 0.0125(9) 0.0136(10) 0.0118(9)
C36 0.0174(9) 0.0162(9) 0.0158(9) 0.0023(7) 0.0113(8) 0.0042(8)
C37 0.0222(10) 0.0191(10) 0.0223(10) 0.0012(8) 0.0124(9) 0.0078(8)
C38 0.0292(11) 0.0316(11) 0.0160(10) 0.0060(8) 0.0121(9) 0.0133(9)
C39 0.0266(11) 0.0229(10) 0.0251(11) 0.0010(8) 0.0196(9) 0.0038(9)
C40 0.0098(8) 0.0117(8) 0.0151(9) 0.0039(7) 0.0061(7) 0.0023(7)
C41 0.0124(9) 0.0126(8) 0.0103(8) 0.0005(7) 0.0071(7) 0.0007(7)
C42 0.0165(9) 0.0114(8) 0.0167(9) 0.0035(7) 0.0091(8) 0.0030(7)
C43 0.0127(9) 0.0168(9) 0.0179(9) 0.0052(7) 0.0065(8) 0.0022(7)
C44 0.0136(9) 0.0130(9) 0.0194(10) 0.0027(7) 0.0049(8) -0.0019(7)
C45 0.0197(10) 0.0125(9) 0.0161(9) 0.0029(7) 0.0082(8) 0.0037(7)
C46 0.0124(9) 0.0154(9) 0.0147(9) 0.0027(7) 0.0063(7) 0.0039(7)
C47 0.0123(9) 0.0226(10) 0.0265(11) 0.0080(8) 0.0052(8) 0.0050(8)
C48 0.0179(12) 0.0307(13) 0.079(2) 0.0203(13) 0.0054(12) 0.0105(10)
C49 0.0264(13) 0.092(2) 0.0394(15) 0.0248(15) 0.0177(12) 0.0347(14)
C50 0.0212(11) 0.0333(13) 0.0331(13) 0.0051(10) -0.0016(10) 0.0087(10)
C51 0.0243(10) 0.0123(9) 0.0221(10) 0.0053(8) 0.0094(9) 0.0057(8)
C52 0.0339(13) 0.0129(10) 0.0650(18) 0.0079(11) 0.0192(13) 0.0025(10)
C53 0.0482(15) 0.0198(11) 0.0399(13) 0.0063(10) 0.0268(12) 0.0129(10)
C54 0.0589(17) 0.0250(12) 0.0299(12) 0.0104(10) 0.0129(12) 0.0209(12)
C1S 0.0541(16) 0.0394(14) 0.0499(16) 0.0262(12) 0.0271(14) 0.0309(13)
C2S 0.0614(18) 0.0251(12) 0.0364(14) 0.0116(10) 0.0192(13) 0.0135(12)
C3S 0.0450(16) 0.0267(13) 0.0436(15) 0.0037(11) 0.0065(13) -0.0009(12)
C4S 0.0556(18) 0.0241(12) 0.0599(18) 0.0077(12) 0.0311(15) 0.0100(12)
C5S 0.075(2) 0.0418(15) 0.0503(17) 0.0249(13) 0.0392(16) 0.0386(15)
C6S 0.0599(18) 0.0563(17) 0.0511(16) 0.0320(14) 0.0277(15) 0.0434(15)
C7S 0.065(2) 0.093(3) 0.080(2) 0.058(2) 0.0444(19) 0.050(2)

_geom_special_details            
; 
 All esds (except the esd in the dihedral angle between two l.s. planes) 
 are estimated using the full covariance matrix.  The cell esds are taken 
 into account individually in the estimation of esds in distances, angles 
 and torsion angles; correlations between esds in cell parameters are only 
 used when they are defined by crystal symmetry.  An approximate (isotropic) 
 treatment of cell esds is used for estimating esds involving l.s. planes. 
;

loop_
_geom_bond_atom_site_label_1
_geom_bond_atom_site_label_2
_geom_bond_distance
_geom_bond_site_symmetry_2
_geom_bond_publ_flag
C14S C8S 1.495(5) . ?
C14S H14A 0.9800 . ?
C14S H14B 0.9800 . ?
C14S H14C 0.9800 . ?
C8S C9S 1.3900 . ?
C8S C13S 1.3900 . ?
C9S C10S 1.3900 . ?
C9S H9S 0.9500 . ?
C10S C11S 1.3900 . ?
C10S H10S 0.9500 . ?
C11S C12S 1.3900 . ?
C11S H11S 0.9500 . ?
C12S C13S 1.3900 . ?
C12S H12S 0.9500 . ?
C13S H13S 0.9500 . ?
C14X C8X 1.494(5) . ?
C14X H14X 0.9800 . ?
C14X H14Y 0.9800 . ?
C14X H14Z 0.9800 . ?
C8X C9X 1.3900 . ?
C8X C13X 1.3900 . ?
C9X C10X 1.3900 . ?
C9X H9X 0.9500 . ?
C10X C11X 1.3900 . ?
C10X H10X 0.9500 . ?
C11X C12X 1.3900 . ?
C11X H11X 0.9500 . ?
C12X C13X 1.3900 . ?
C12X H12X 0.9500 . ?
C13X H13X 0.9500 . ?
Ni1 N2 1.9563(14) . ?
Ni1 N2 1.9563(14) 2 ?
Ni1 N1 1.9615(14) 2 ?
Ni1 N1 1.9616(14) . ?
N1 C8 1.358(2) . ?
N1 C1 1.419(2) . ?
N2 C15 1.353(2) . ?
N2 C17 1.424(2) . ?
O1 C2 1.243(3) . ?
O2 C16 1.264(3) . ?
C1 C40 1.380(2) 2 ?
C1 C2 1.439(2) . ?
C2 C3 1.433(2) . ?
C2 H2 0.9500 . ?
C3 C4 1.375(2) . ?
C3 C8 1.439(2) . ?
C4 C5 1.437(2) . ?
C4 C18 1.498(2) . ?
C5 C9 1.406(2) . ?
C5 C6 1.426(2) . ?
C6 C12 1.426(2) . ?
C6 C7 1.426(2) . ?
C7 C8 1.389(2) . ?
C7 C15 1.394(2) . ?
C9 C10 1.387(2) . ?
C9 H9 0.9500 . ?
C10 C11 1.396(2) . ?
C10 C36 1.534(2) . ?
C11 C12 1.393(2) . ?
C11 H11 0.9500 . ?
C12 C13 1.442(2) . ?
C13 C14 1.375(2) . ?
C13 C27 1.493(2) . ?
C14 C16 1.431(2) . ?
C14 C15 1.433(2) . ?
C16 C17 1.432(2) . ?
C16 H16 0.9500 . ?
C17 C40 1.386(2) . ?
C18 C19 1.398(3) . ?
C18 C23 1.399(3) . ?
C19 C20 1.396(3) . ?
C19 C24 1.503(3) . ?
C20 C21 1.381(3) . ?
C20 H20 0.9500 . ?
C21 C22 1.381(3) . ?
C21 C25 1.511(3) . ?
C22 C23 1.394(3) . ?
C22 H22 0.9500 . ?
C23 C26 1.508(3) . ?
C24 H24A 0.9800 . ?
C24 H24B 0.9800 . ?
C24 H24C 0.9800 . ?
C25 H25A 0.9800 . ?
C25 H25B 0.9800 . ?
C25 H25C 0.9800 . ?
C26 H26A 0.9800 . ?
C26 H26B 0.9800 . ?
C26 H26C 0.9800 . ?
C27 C32 1.401(3) . ?
C27 C28 1.401(3) . ?
C28 C29 1.392(3) . ?
C28 C35 1.501(3) . ?
C29 C30 1.385(3) . ?
C29 H29 0.9500 . ?
C30 C31 1.385(3) . ?
C30 C34 1.506(3) . ?
C31 C32 1.389(3) . ?
C31 H31 0.9500 . ?
C32 C33 1.510(3) . ?
C33 H33A 0.9800 . ?
C33 H33B 0.9800 . ?
C33 H33C 0.9800 . ?
C34 H34A 0.9800 . ?
C34 H34B 0.9800 . ?
C34 H34C 0.9800 . ?
C35 H35A 0.9800 . ?
C35 H35B 0.9800 . ?
C35 H35C 0.9800 . ?
C36 C39 1.526(2) . ?
C36 C38 1.533(3) . ?
C36 C37 1.534(3) . ?
C37 H37A 0.9800 . ?
C37 H37B 0.9800 . ?
C37 H37C 0.9800 . ?
C38 H38A 0.9800 . ?
C38 H38B 0.9800 . ?
C38 H38C 0.9800 . ?
C39 H39A 0.9800 . ?
C39 H39B 0.9800 . ?
C39 H39C 0.9800 . ?
C40 C1 1.380(2) 2 ?
C40 C41 1.499(2) . ?
C41 C46 1.379(2) . ?
C41 C42 1.390(3) . ?
C42 C43 1.387(2) . ?
C42 H42 0.9500 . ?
C43 C44 1.396(3) . ?
C43 C47 1.533(3) . ?
C44 C45 1.387(3) . ?
C44 H44 0.9500 . ?
C45 C46 1.397(2) . ?
C45 C51 1.534(3) . ?
C46 H46 0.9500 . ?
C47 C48 1.519(3) . ?
C47 C50 1.521(3) . ?
C47 C49 1.532(3) . ?
C48 H48A 0.9800 . ?
C48 H48B 0.9800 . ?
C48 H48C 0.9800 . ?
C49 H49A 0.9800 . ?
C49 H49B 0.9800 . ?
C49 H49C 0.9800 . ?
C50 H50A 0.9800 . ?
C50 H50B 0.9800 . ?
C50 H50C 0.9800 . ?
C51 C54 1.523(3) . ?
C51 C52 1.530(3) . ?
C51 C53 1.534(3) . ?
C52 H52A 0.9800 . ?
C52 H52B 0.9800 . ?
C52 H52C 0.9800 . ?
C53 H53A 0.9800 . ?
C53 H53B 0.9800 . ?
C53 H53C 0.9800 . ?
C54 H54A 0.9800 . ?
C54 H54B 0.9800 . ?
C54 H54C 0.9800 . ?
C1S C2S 1.382(4) . ?
C1S C6S 1.383(4) . ?
C1S C7S 1.501(4) . ?
C2S C3S 1.380(4) . ?
C2S H2S 0.9500 . ?
C3S C4S 1.375(4) . ?
C3S H3S 0.9500 . ?
C4S C5S 1.375(4) . ?
C4S H4S 0.9500 . ?
C5S C6S 1.379(4) . ?
C5S H5S 0.9500 . ?
C6S H6S 0.9500 . ?
C7S H7S1 0.9800 . ?
C7S H7S2 0.9800 . ?
C7S H7S3 0.9800 . ?

loop_
_geom_angle_atom_site_label_1
_geom_angle_atom_site_label_2
_geom_angle_atom_site_label_3
_geom_angle
_geom_angle_site_symmetry_1
_geom_angle_site_symmetry_3
_geom_angle_publ_flag
C8S C14S H14A 109.5 . . ?
C8S C14S H14B 109.5 . . ?
H14A C14S H14B 109.5 . . ?
C8S C14S H14C 109.5 . . ?
H14A C14S H14C 109.5 . . ?
H14B C14S H14C 109.5 . . ?
C9S C8S C13S 120.0 . . ?
C9S C8S C14S 118.4(11) . . ?
C13S C8S C14S 121.2(11) . . ?
C8S C9S C10S 120.0 . . ?
C8S C9S H9S 120.0 . . ?
C10S C9S H9S 120.0 . . ?
C11S C10S C9S 120.0 . . ?
C11S C10S H10S 120.0 . . ?
C9S C10S H10S 120.0 . . ?
C10S C11S C12S 120.0 . . ?
C10S C11S H11S 120.0 . . ?
C12S C11S H11S 120.0 . . ?
C11S C12S C13S 120.0 . . ?
C11S C12S H12S 120.0 . . ?
C13S C12S H12S 120.0 . . ?
C12S C13S C8S 120.0 . . ?
C12S C13S H13S 120.0 . . ?
C8S C13S H13S 120.0 . . ?
C8X C14X H14X 109.5 . . ?
C8X C14X H14Y 109.5 . . ?
H14X C14X H14Y 109.5 . . ?
C8X C14X H14Z 109.5 . . ?
H14X C14X H14Z 109.5 . . ?
H14Y C14X H14Z 109.5 . . ?
C9X C8X C13X 120.0 . . ?
C9X C8X C14X 122.0(12) . . ?
C13X C8X C14X 118.0(12) . . ?
C10X C9X C8X 120.0 . . ?
C10X C9X H9X 120.0 . . ?
C8X C9X H9X 120.0 . . ?
C9X C10X C11X 120.0 . . ?
C9X C10X H10X 120.0 . . ?
C11X C10X H10X 120.0 . . ?
C12X C11X C10X 120.0 . . ?
C12X C11X H11X 120.0 . . ?
C10X C11X H11X 120.0 . . ?
C13X C12X C11X 120.0 . . ?
C13X C12X H12X 120.0 . . ?
C11X C12X H12X 120.0 . . ?
C12X C13X C8X 120.0 . . ?
C12X C13X H13X 120.0 . . ?
C8X C13X H13X 120.0 . . ?
N2 Ni1 N2 180.0 . 2 ?
N2 Ni1 N1 89.00(6) . 2 ?
N2 Ni1 N1 91.00(6) 2 2 ?
N2 Ni1 N1 91.00(6) . . ?
N2 Ni1 N1 89.00(6) 2 . ?
N1 Ni1 N1 180.0 2 . ?
C8 N1 C1 104.38(13) . . ?
C8 N1 Ni1 126.55(11) . . ?
C1 N1 Ni1 129.06(11) . . ?
C15 N2 C17 104.16(14) . . ?
C15 N2 Ni1 126.76(11) . . ?
C17 N2 Ni1 129.00(11) . . ?
C40 C1 N1 125.14(15) 2 . ?
C40 C1 C2 123.46(16) 2 . ?
N1 C1 C2 111.40(15) . . ?
O1 C2 C3 125.9(2) . . ?
O1 C2 C1 128.6(2) . . ?
C3 C2 C1 105.45(15) . . ?
C3 C2 H2 127.3 . . ?
C1 C2 H2 127.3 . . ?
C4 C3 C2 132.22(16) . . ?
C4 C3 C8 122.55(16) . . ?
C2 C3 C8 105.22(15) . . ?
C3 C4 C5 118.66(16) . . ?
C3 C4 C18 121.17(16) . . ?
C5 C4 C18 120.17(15) . . ?
C9 C5 C6 119.26(16) . . ?
C9 C5 C4 121.52(16) . . ?
C6 C5 C4 119.21(15) . . ?
C5 C6 C12 118.34(15) . . ?
C5 C6 C7 120.88(16) . . ?
C12 C6 C7 120.78(15) . . ?
C8 C7 C15 121.24(16) . . ?
C8 C7 C6 119.39(15) . . ?
C15 C7 C6 119.35(16) . . ?
N1 C8 C7 127.20(16) . . ?
N1 C8 C3 113.52(15) . . ?
C7 C8 C3 119.28(15) . . ?
C10 C9 C5 122.54(16) . . ?
C10 C9 H9 118.7 . . ?
C5 C9 H9 118.7 . . ?
C9 C10 C11 117.65(16) . . ?
C9 C10 C36 123.59(15) . . ?
C11 C10 C36 118.73(15) . . ?
C12 C11 C10 122.55(16) . . ?
C12 C11 H11 118.7 . . ?
C10 C11 H11 118.7 . . ?
C11 C12 C6 119.64(16) . . ?
C11 C12 C13 120.91(16) . . ?
C6 C12 C13 119.44(15) . . ?
C14 C13 C12 118.11(16) . . ?
C14 C13 C27 121.38(15) . . ?
C12 C13 C27 120.51(15) . . ?
C13 C14 C16 131.50(17) . . ?
C13 C14 C15 123.11(16) . . ?
C16 C14 C15 105.38(15) . . ?
N2 C15 C7 127.23(16) . . ?
N2 C15 C14 113.61(15) . . ?
C7 C15 C14 119.14(15) . . ?
O2 C16 C14 124.6(2) . . ?
O2 C16 C17 129.5(2) . . ?
C14 C16 C17 105.41(15) . . ?
C14 C16 H16 127.3 . . ?
C17 C16 H16 127.3 . . ?
C40 C17 N2 125.00(16) . . ?
C40 C17 C16 123.58(16) . . ?
N2 C17 C16 111.41(15) . . ?
C19 C18 C23 120.46(17) . . ?
C19 C18 C4 119.72(18) . . ?
C23 C18 C4 119.80(17) . . ?
C20 C19 C18 118.7(2) . . ?
C20 C19 C24 119.85(19) . . ?
C18 C19 C24 121.39(17) . . ?
C21 C20 C19 121.9(2) . . ?
C21 C20 H20 119.0 . . ?
C19 C20 H20 119.0 . . ?
C20 C21 C22 118.15(18) . . ?
C20 C21 C25 121.1(2) . . ?
C22 C21 C25 120.8(2) . . ?
C21 C22 C23 122.3(2) . . ?
C21 C22 H22 118.9 . . ?
C23 C22 H22 118.9 . . ?
C22 C23 C18 118.39(19) . . ?
C22 C23 C26 119.79(19) . . ?
C18 C23 C26 121.82(17) . . ?
C19 C24 H24A 109.5 . . ?
C19 C24 H24B 109.5 . . ?
H24A C24 H24B 109.5 . . ?
C19 C24 H24C 109.5 . . ?
H24A C24 H24C 109.5 . . ?
H24B C24 H24C 109.5 . . ?
C21 C25 H25A 109.5 . . ?
C21 C25 H25B 109.5 . . ?
H25A C25 H25B 109.5 . . ?
C21 C25 H25C 109.5 . . ?
H25A C25 H25C 109.5 . . ?
H25B C25 H25C 109.5 . . ?
C23 C26 H26A 109.5 . . ?
C23 C26 H26B 109.5 . . ?
H26A C26 H26B 109.5 . . ?
C23 C26 H26C 109.5 . . ?
H26A C26 H26C 109.5 . . ?
H26B C26 H26C 109.5 . . ?
C32 C27 C28 120.42(17) . . ?
C32 C27 C13 119.88(17) . . ?
C28 C27 C13 119.68(17) . . ?
C29 C28 C27 118.43(18) . . ?
C29 C28 C35 119.77(18) . . ?
C27 C28 C35 121.79(17) . . ?
C30 C29 C28 122.15(19) . . ?
C30 C29 H29 118.9 . . ?
C28 C29 H29 118.9 . . ?
C31 C30 C29 118.22(18) . . ?
C31 C30 C34 121.0(2) . . ?
C29 C30 C34 120.8(2) . . ?
C30 C31 C32 121.9(2) . . ?
C30 C31 H31 119.1 . . ?
C32 C31 H31 119.1 . . ?
C31 C32 C27 118.87(18) . . ?
C31 C32 C33 119.27(18) . . ?
C27 C32 C33 121.85(17) . . ?
C32 C33 H33A 109.5 . . ?
C32 C33 H33B 109.5 . . ?
H33A C33 H33B 109.5 . . ?
C32 C33 H33C 109.5 . . ?
H33A C33 H33C 109.5 . . ?
H33B C33 H33C 109.5 . . ?
C30 C34 H34A 109.5 . . ?
C30 C34 H34B 109.5 . . ?
H34A C34 H34B 109.5 . . ?
C30 C34 H34C 109.5 . . ?
H34A C34 H34C 109.5 . . ?
H34B C34 H34C 109.5 . . ?
C28 C35 H35A 109.5 . . ?
C28 C35 H35B 109.5 . . ?
H35A C35 H35B 109.5 . . ?
C28 C35 H35C 109.5 . . ?
H35A C35 H35C 109.5 . . ?
H35B C35 H35C 109.5 . . ?
C39 C36 C38 108.97(16) . . ?
C39 C36 C10 112.13(15) . . ?
C38 C36 C10 108.23(15) . . ?
C39 C36 C37 107.98(16) . . ?
C38 C36 C37 109.45(16) . . ?
C10 C36 C37 110.04(15) . . ?
C36 C37 H37A 109.5 . . ?
C36 C37 H37B 109.5 . . ?
H37A C37 H37B 109.5 . . ?
C36 C37 H37C 109.5 . . ?
H37A C37 H37C 109.5 . . ?
H37B C37 H37C 109.5 . . ?
C36 C38 H38A 109.5 . . ?
C36 C38 H38B 109.5 . . ?
H38A C38 H38B 109.5 . . ?
C36 C38 H38C 109.5 . . ?
H38A C38 H38C 109.5 . . ?
H38B C38 H38C 109.5 . . ?
C36 C39 H39A 109.5 . . ?
C36 C39 H39B 109.5 . . ?
H39A C39 H39B 109.5 . . ?
C36 C39 H39C 109.5 . . ?
H39A C39 H39C 109.5 . . ?
H39B C39 H39C 109.5 . . ?
C1 C40 C17 122.67(16) 2 . ?
C1 C40 C41 119.66(15) 2 . ?
C17 C40 C41 117.61(15) . . ?
C46 C41 C42 119.98(16) . . ?
C46 C41 C40 121.26(16) . . ?
C42 C41 C40 118.62(16) . . ?
C43 C42 C41 120.88(17) . . ?
C43 C42 H42 119.6 . . ?
C41 C42 H42 119.6 . . ?
C42 C43 C44 117.68(17) . . ?
C42 C43 C47 121.73(17) . . ?
C44 C43 C47 120.55(16) . . ?
C45 C44 C43 122.86(17) . . ?
C45 C44 H44 118.6 . . ?
C43 C44 H44 118.6 . . ?
C44 C45 C46 117.54(17) . . ?
C44 C45 C51 122.61(16) . . ?
C46 C45 C51 119.79(17) . . ?
C41 C46 C45 120.99(17) . . ?
C41 C46 H46 119.5 . . ?
C45 C46 H46 119.5 . . ?
C48 C47 C50 108.28(19) . . ?
C48 C47 C49 108.2(2) . . ?
C50 C47 C49 108.92(19) . . ?
C48 C47 C43 112.38(16) . . ?
C50 C47 C43 111.19(17) . . ?
C49 C47 C43 107.81(17) . . ?
C47 C48 H48A 109.5 . . ?
C47 C48 H48B 109.5 . . ?
H48A C48 H48B 109.5 . . ?
C47 C48 H48C 109.5 . . ?
H48A C48 H48C 109.5 . . ?
H48B C48 H48C 109.5 . . ?
C47 C49 H49A 109.5 . . ?
C47 C49 H49B 109.5 . . ?
H49A C49 H49B 109.5 . . ?
C47 C49 H49C 109.5 . . ?
H49A C49 H49C 109.5 . . ?
H49B C49 H49C 109.5 . . ?
C47 C50 H50A 109.5 . . ?
C47 C50 H50B 109.5 . . ?
H50A C50 H50B 109.5 . . ?
C47 C50 H50C 109.5 . . ?
H50A C50 H50C 109.5 . . ?
H50B C50 H50C 109.5 . . ?
C54 C51 C52 108.10(19) . . ?
C54 C51 C45 110.38(16) . . ?
C52 C51 C45 112.58(17) . . ?
C54 C51 C53 108.61(19) . . ?
C52 C51 C53 108.57(18) . . ?
C45 C51 C53 108.51(16) . . ?
C51 C52 H52A 109.5 . . ?
C51 C52 H52B 109.5 . . ?
H52A C52 H52B 109.5 . . ?
C51 C52 H52C 109.5 . . ?
H52A C52 H52C 109.5 . . ?
H52B C52 H52C 109.5 . . ?
C51 C53 H53A 109.5 . . ?
C51 C53 H53B 109.5 . . ?
H53A C53 H53B 109.5 . . ?
C51 C53 H53C 109.5 . . ?
H53A C53 H53C 109.5 . . ?
H53B C53 H53C 109.5 . . ?
C51 C54 H54A 109.5 . . ?
C51 C54 H54B 109.5 . . ?
H54A C54 H54B 109.5 . . ?
C51 C54 H54C 109.5 . . ?
H54A C54 H54C 109.5 . . ?
H54B C54 H54C 109.5 . . ?
C2S C1S C6S 117.8(3) . . ?
C2S C1S C7S 121.6(2) . . ?
C6S C1S C7S 120.5(3) . . ?
C3S C2S C1S 121.1(2) . . ?
C3S C2S H2S 119.4 . . ?
C1S C2S H2S 119.4 . . ?
C4S C3S C2S 120.4(3) . . ?
C4S C3S H3S 119.8 . . ?
C2S C3S H3S 119.8 . . ?
C5S C4S C3S 119.2(3) . . ?
C5S C4S H4S 120.4 . . ?
C3S C4S H4S 120.4 . . ?
C4S C5S C6S 120.2(3) . . ?
C4S C5S H5S 119.9 . . ?
C6S C5S H5S 119.9 . . ?
C5S C6S C1S 121.3(3) . . ?
C5S C6S H6S 119.3 . . ?
C1S C6S H6S 119.3 . . ?
C1S C7S H7S1 109.5 . . ?
C1S C7S H7S2 109.5 . . ?
H7S1 C7S H7S2 109.5 . . ?
C1S C7S H7S3 109.5 . . ?
H7S1 C7S H7S3 109.5 . . ?
H7S2 C7S H7S3 109.5 . . ?

_refine_diff_density_max         0.504
_refine_diff_density_min         -0.544
_refine_diff_density_rms         0.058

_shelxl_version_number           2013-3

_shelx_res_file                  
; 
TITL D620 in P-1 
CELL  0.71073  12.8361  15.5717  15.9281  100.921  109.976  108.180 
ZERR    1.00   0.00140   0.00180   0.00170   0.0038   0.0038   0.0037 
LATT 1 
SFAC C  H  O  N  Ni 
UNIT 136 142 2 4 1 
OMIT  -1.00  55.00 
L.S. 6 
ACTA 
bond $h 
FMAP 2 
PLAN 30 
SADI 0.005 C8S C14S C8X C14X 
EADP C14S  C14X 
EADP C8S C8X C9S C9X C10S C10X 
EADP C11S C12S C13S C11X C12X C13X 
TEMP -173.150 
WGHT    0.042400    2.317900 
FVAR       0.11233 
PART 1 
C14S  1    0.866780    0.207226    1.000644    10.50000    0.03852    0.04422 = 
         0.05092    0.00872    0.00548    0.01626 
AFIX  33 
H14A  2    0.819714    0.239007    1.019957    10.50000   -1.50000 
H14B  2    0.928663    0.206169    1.056841    10.50000   -1.50000 
H14C  2    0.812447    0.141416    0.958534    10.50000   -1.50000 
AFIX  66 
C8S   1    0.927060    0.260746    0.949695    10.50000    0.05180    0.04012 = 
         0.04150    0.01462    0.00574    0.01880 
C9S   1    0.993055    0.223976    0.911751    10.50000    0.05180    0.04012 = 
         0.04150    0.01462    0.00574    0.01880 
AFIX  43 
H9S   2    0.991581    0.162695    0.912212    10.50000   -1.20000 
AFIX  65 
C10S  1    1.061207    0.276870    0.873132    10.50000    0.05180    0.04012 = 
         0.04150    0.01462    0.00574    0.01880 
AFIX  43 
H10S  2    1.106312    0.251739    0.847199    10.50000   -1.20000 
AFIX  65 
C11S  1    1.063365    0.366535    0.872457    10.50000    0.09480    0.04051 = 
         0.04388    0.01405    0.02647    0.02779 
AFIX  43 
H11S  2    1.109944    0.402685    0.846063    10.50000   -1.20000 
AFIX  65 
C12S  1    0.997370    0.403306    0.910401    10.50000    0.09480    0.04051 = 
         0.04388    0.01405    0.02647    0.02779 
AFIX  43 
H12S  2    0.998845    0.464587    0.909940    10.50000   -1.20000 
AFIX  65 
C13S  1    0.929218    0.350413    0.949020    10.50000    0.09480    0.04051 = 
         0.04388    0.01405    0.02647    0.02779 
AFIX  43 
H13S  2    0.884113    0.375544    0.974953    10.50000   -1.20000 
PART 2 
AFIX   0 
C14X  1    0.842149    0.181610    0.985427    10.50000    0.03852    0.04422 = 
         0.05092    0.00872    0.00548    0.01626 
AFIX  33 
H14X  2    0.791752    0.205842    1.008636    10.50000   -1.50000 
H14Y  2    0.902311    0.173683    1.037512    10.50000   -1.50000 
H14Z  2    0.790623    0.119651    0.934860    10.50000   -1.50000 
AFIX  66 
C8X   1    0.905834    0.251228    0.947719    10.50000    0.05180    0.04012 = 
         0.04150    0.01462    0.00574    0.01880 
C9X   1    0.995028    0.241350    0.921060    10.50000    0.05180    0.04012 = 
         0.04150    0.01462    0.00574    0.01880 
AFIX  43 
H9X   2    1.020038    0.191043    0.929566    10.50000   -1.20000 
AFIX  65 
C10X  1    1.047631    0.305079    0.881956    10.50000    0.05180    0.04012 = 
         0.04150    0.01462    0.00574    0.01880 
AFIX  43 
H10X  2    1.108591    0.298328    0.863736    10.50000   -1.20000 
AFIX  65 
C11X  1    1.011039    0.378687    0.869511    10.50000    0.09480    0.04051 = 
         0.04388    0.01405    0.02647    0.02779 
AFIX  43 
H11X  2    1.046990    0.422243    0.842785    10.50000   -1.20000 
AFIX  65 
C12X  1    0.921844    0.388565    0.896169    10.50000    0.09480    0.04051 = 
         0.04388    0.01405    0.02647    0.02779 
AFIX  43 
H12X  2    0.896836    0.438873    0.887663    10.50000   -1.20000 
AFIX  65 
C13X  1    0.869242    0.324837    0.935274    10.50000    0.09480    0.04051 = 
         0.04388    0.01405    0.02647    0.02779 
AFIX  43 
H13X  2    0.808282    0.331588    0.953494    10.50000   -1.20000 
PART 0 
AFIX   0 
NI1   5    0.000000    0.000000    0.000000    10.50000    0.00897    0.00958 = 
         0.01021    0.00069    0.00613    0.00002 
N1    4   -0.118327   -0.043053    0.051377    11.00000    0.01063    0.01008 = 
         0.01233    0.00044    0.00597    0.00064 
N2    4    0.087967    0.123002    0.102932    11.00000    0.00898    0.01352 = 
         0.01333    0.00284    0.00724    0.00059 
PART 1 
O1    3   -0.367476   -0.204762    0.072423    10.50000    0.03066    0.01776 = 
         0.03142   -0.00009    0.02215   -0.00470 
PART 2 
O2    3    0.334037    0.349729    0.253582    10.50000    0.02330    0.02799 = 
         0.02542   -0.00206    0.01365   -0.00318 
PART 0 
C1    1   -0.220462   -0.131623    0.016453    11.00000    0.01169    0.01144 = 
         0.01732    0.00431    0.00722    0.00249 
C2    1   -0.280751   -0.136146    0.077885    11.00000    0.01681    0.01302 = 
         0.01851    0.00322    0.01001    0.00309 
PART 2 
AFIX  43 
H2    2   -0.349591   -0.188363    0.070714    10.50000   -1.20000 
PART 0 
AFIX   0 
C3    1   -0.215014   -0.045255    0.152151    11.00000    0.01352    0.01291 = 
         0.01806    0.00341    0.00937    0.00131 
C4    1   -0.231733   -0.006842    0.229197    11.00000    0.01619    0.01262 = 
         0.01855    0.00402    0.01103    0.00340 
C5    1   -0.148505    0.088658    0.291655    11.00000    0.01402    0.01349 = 
         0.01521    0.00498    0.00804    0.00455 
C6    1   -0.051001    0.140226    0.272455    11.00000    0.01248    0.01267 = 
         0.01363    0.00453    0.00699    0.00436 
C7    1   -0.036589    0.098904    0.191527    11.00000    0.01337    0.01182 = 
         0.01195    0.00339    0.00700    0.00321 
C8    1   -0.118385    0.006931    0.131064    11.00000    0.01201    0.01367 = 
         0.01332    0.00435    0.00699    0.00509 
C9    1   -0.160437    0.132091    0.371674    11.00000    0.01412    0.01509 = 
         0.01686    0.00574    0.00988    0.00427 
AFIX  43 
H9    2   -0.226312    0.097576    0.383475    11.00000   -1.20000 
AFIX   0 
C10   1   -0.079743    0.223385    0.434048    11.00000    0.01575    0.01440 = 
         0.01343    0.00362    0.00825    0.00570 
C11   1    0.015325    0.273187    0.414438    11.00000    0.01563    0.01279 = 
         0.01445    0.00110    0.00682    0.00316 
AFIX  43 
H11   2    0.070655    0.336204    0.455894    11.00000   -1.20000 
AFIX   0 
C12   1    0.032175    0.234062    0.336466    11.00000    0.01379    0.01370 = 
         0.01365    0.00293    0.00726    0.00358 
C13   1    0.133962    0.286445    0.320445    11.00000    0.01448    0.01381 = 
         0.01507    0.00188    0.00720    0.00124 
C14   1    0.146028    0.243610    0.242541    11.00000    0.01294    0.01295 = 
         0.01645    0.00202    0.00801    0.00087 
C15   1    0.060748    0.150838    0.175636    11.00000    0.01201    0.01267 = 
         0.01214    0.00300    0.00562    0.00322 
C16   1    0.235688    0.275681    0.208252    11.00000    0.01500    0.01560 = 
         0.01793    0.00329    0.01024    0.00254 
PART 1 
AFIX  43 
H16   2    0.306101    0.334202    0.236593    10.50000   -1.20000 
PART 0 
AFIX   0 
C17   1    0.196836    0.200913    0.122190    11.00000    0.01113    0.01256 = 
         0.01676    0.00486    0.00658    0.00262 
C18   1   -0.334172   -0.062744    0.248445    11.00000    0.02046    0.01042 = 
         0.02051   -0.00006    0.01520    0.00130 
C19   1   -0.310524   -0.101314    0.321738    11.00000    0.02962    0.01177 = 
         0.02591    0.00342    0.01977    0.00526 
C20   1   -0.406086   -0.147805    0.342370    11.00000    0.04255    0.01621 = 
         0.03509    0.00996    0.03121    0.01058 
AFIX  43 
H20   2   -0.390415   -0.173959    0.392267    11.00000   -1.20000 
AFIX   0 
C21   1   -0.522749   -0.156894    0.292362    11.00000    0.03631    0.01356 = 
         0.04646    0.00532    0.03473    0.00457 
C22   1   -0.544398   -0.120951    0.218240    11.00000    0.02071    0.02060 = 
         0.04388    0.00473    0.01999    0.00388 
AFIX  43 
H22   2   -0.624826   -0.128622    0.182084    11.00000   -1.20000 
AFIX   0 
C23   1   -0.452336   -0.073806    0.194630    11.00000    0.02107    0.01569 = 
         0.02786    0.00389    0.01504    0.00297 
C24   1   -0.186058   -0.096362    0.376010    11.00000    0.03646    0.03126 = 
         0.03729    0.01986    0.01936    0.01507 
AFIX 137 
H24A  2   -0.159300   -0.125539    0.331855    11.00000   -1.50000 
H24B  2   -0.188704   -0.131081    0.421055    11.00000   -1.50000 
H24C  2   -0.129033   -0.029236    0.410499    11.00000   -1.50000 
AFIX   0 
C25   1   -0.623493   -0.202757    0.319254    11.00000    0.05079    0.02712 = 
         0.07532    0.01590    0.05505    0.00948 
AFIX 137 
H25A  2   -0.595045   -0.232249    0.366588    11.00000   -1.50000 
H25B  2   -0.693662   -0.251966    0.262903    11.00000   -1.50000 
H25C  2   -0.647104   -0.153795    0.345711    11.00000   -1.50000 
AFIX   0 
C26   1   -0.481539   -0.035353    0.113456    11.00000    0.02095    0.03482 = 
         0.03691    0.01283    0.01074    0.00592 
AFIX 137 
H26A  2   -0.485194   -0.078369    0.057940    11.00000   -1.50000 
H26B  2   -0.418255    0.028530    0.131416    11.00000   -1.50000 
H26C  2   -0.560151   -0.031224    0.098247    11.00000   -1.50000 
AFIX   0 
C27   1    0.223397    0.384264    0.387185    11.00000    0.01242    0.01423 = 
         0.01687    0.00026    0.01024    0.00138 
C28   1    0.222037    0.464631    0.360177    11.00000    0.01383    0.02006 = 
         0.02140    0.00482    0.01229    0.00575 
C29   1    0.302605    0.555167    0.425500    11.00000    0.02009    0.01587 = 
         0.03814    0.00560    0.01957    0.00648 
AFIX  43 
H29   2    0.302921    0.609972    0.407455    11.00000   -1.20000 
AFIX   0 
C30   1    0.382303    0.567936    0.515926    11.00000    0.01540    0.01766 = 
         0.03281   -0.00651    0.01149    0.00062 
C31   1    0.383487    0.487277    0.540131    11.00000    0.01791    0.02723 = 
         0.01958   -0.00344    0.00454    0.00582 
AFIX  43 
H31   2    0.439045    0.495024    0.601435    11.00000   -1.20000 
AFIX   0 
C32   1    0.305709    0.395338    0.477285    11.00000    0.01792    0.02094 = 
         0.01832    0.00205    0.00977    0.00622 
C33   1    0.311988    0.310286    0.507846    11.00000    0.02967    0.02931 = 
         0.02358    0.00766    0.00845    0.01268 
AFIX 137 
H33A  2    0.255013    0.291826    0.536004    11.00000   -1.50000 
H33B  2    0.394628    0.327373    0.554667    11.00000   -1.50000 
H33C  2    0.290395    0.256478    0.452694    11.00000   -1.50000 
AFIX   0 
C34   1    0.464335    0.666949    0.586357    11.00000    0.03081    0.02315 = 
         0.04930   -0.01402    0.01605   -0.00424 
AFIX 137 
H34A  2    0.443639    0.675850    0.640251    11.00000   -1.50000 
H34B  2    0.453732    0.714745    0.556025    11.00000   -1.50000 
H34C  2    0.549006    0.674671    0.608619    11.00000   -1.50000 
AFIX   0 
C35   1    0.134690    0.455339    0.264352    11.00000    0.02602    0.03105 = 
         0.02966    0.01253    0.01364    0.01179 
AFIX 137 
H35A  2    0.135639    0.518377    0.263680    11.00000   -1.50000 
H35B  2    0.052669    0.411434    0.250601    11.00000   -1.50000 
H35C  2    0.158740    0.430142    0.216217    11.00000   -1.50000 
AFIX   0 
C36   1   -0.087088    0.270535    0.524391    11.00000    0.01743    0.01625 = 
         0.01584    0.00230    0.01125    0.00422 
C37   1   -0.087233    0.369458    0.526702    11.00000    0.02223    0.01913 = 
         0.02229    0.00115    0.01236    0.00775 
AFIX 137 
H37A  2   -0.160477    0.361989    0.473826    11.00000   -1.50000 
H37B  2   -0.015174    0.408666    0.521129    11.00000   -1.50000 
H37C  2   -0.086139    0.400898    0.586625    11.00000   -1.50000 
AFIX   0 
C38   1    0.024260    0.281872    0.609887    11.00000    0.02923    0.03165 = 
         0.01596    0.00601    0.01213    0.01327 
AFIX 137 
H38A  2    0.021064    0.311708    0.668411    11.00000   -1.50000 
H38B  2    0.098295    0.322421    0.607642    11.00000   -1.50000 
H38C  2    0.024602    0.218736    0.608263    11.00000   -1.50000 
AFIX   0 
C39   1   -0.201771    0.210868    0.530928    11.00000    0.02659    0.02286 = 
         0.02512    0.00097    0.01964    0.00376 
AFIX 137 
H39A  2   -0.273414    0.202772    0.476162    11.00000   -1.50000 
H39B  2   -0.203096    0.243628    0.589260    11.00000   -1.50000 
H39C  2   -0.202448    0.147890    0.531559    11.00000   -1.50000 
AFIX   0 
C40   1    0.258777    0.204969    0.065797    11.00000    0.00978    0.01168 = 
         0.01513    0.00387    0.00609    0.00226 
C41   1    0.374759    0.291335    0.099189    11.00000    0.01242    0.01258 = 
         0.01029    0.00052    0.00707    0.00066 
C42   1    0.484091    0.281604    0.134172    11.00000    0.01647    0.01141 = 
         0.01674    0.00349    0.00913    0.00305 
AFIX  43 
H42   2    0.483411    0.220018    0.131910    11.00000   -1.20000 
AFIX   0 
C43   1    0.594142    0.360615    0.172331    11.00000    0.01273    0.01679 = 
         0.01789    0.00523    0.00654    0.00224 
C44   1    0.591013    0.450023    0.176135    11.00000    0.01362    0.01301 = 
         0.01942    0.00274    0.00493   -0.00186 
AFIX  43 
H44   2    0.665727    0.504928    0.203344    11.00000   -1.20000 
AFIX   0 
C45   1    0.483538    0.462199    0.141908    11.00000    0.01972    0.01246 = 
         0.01610    0.00289    0.00825    0.00366 
C46   1    0.374815    0.380314    0.101424    11.00000    0.01239    0.01539 = 
         0.01465    0.00267    0.00634    0.00392 
AFIX  43 
H46   2    0.299813    0.386025    0.075045    11.00000   -1.20000 
AFIX   0 
C47   1    0.715593    0.350774    0.206227    11.00000    0.01230    0.02261 = 
         0.02652    0.00800    0.00520    0.00497 
C48   1    0.703349    0.255464    0.221654    11.00000    0.01793    0.03067 = 
         0.07934    0.02029    0.00545    0.01053 
AFIX 137 
H48A  2    0.783769    0.254226    0.247443    11.00000   -1.50000 
H48B  2    0.651181    0.203267    0.161152    11.00000   -1.50000 
H48C  2    0.667196    0.247400    0.266322    11.00000   -1.50000 
AFIX   0 
C49   1    0.761413    0.357149    0.129550    11.00000    0.02637    0.09221 = 
         0.03943    0.02484    0.01769    0.03468 
AFIX 137 
H49A  2    0.839087    0.350893    0.149445    11.00000   -1.50000 
H49B  2    0.772561    0.419165    0.120009    11.00000   -1.50000 
H49C  2    0.701898    0.305464    0.070153    11.00000   -1.50000 
AFIX   0 
C50   1    0.809409    0.430663    0.298250    11.00000    0.02120    0.03330 = 
         0.03310    0.00508   -0.00155    0.00868 
AFIX 137 
H50A  2    0.776686    0.432027    0.345556    11.00000   -1.50000 
H50B  2    0.828635    0.492235    0.286968    11.00000   -1.50000 
H50C  2    0.883339    0.419188    0.321504    11.00000   -1.50000 
AFIX   0 
C51   1    0.480540    0.561139    0.151082    11.00000    0.02428    0.01226 = 
         0.02215    0.00529    0.00940    0.00574 
C52   1    0.607443    0.641860    0.193235    11.00000    0.03390    0.01291 = 
         0.06502    0.00794    0.01920    0.00253 
AFIX 137 
H52A  2    0.655063    0.642707    0.256582    11.00000   -1.50000 
H52B  2    0.600706    0.703376    0.197621    11.00000   -1.50000 
H52C  2    0.647868    0.631217    0.152511    11.00000   -1.50000 
AFIX   0 
C53   1    0.418909    0.579379    0.215727    11.00000    0.04817    0.01977 = 
         0.03988    0.00635    0.02679    0.01292 
AFIX 137 
H53A  2    0.336033    0.529777    0.188035    11.00000   -1.50000 
H53B  2    0.416232    0.642416    0.222232    11.00000   -1.50000 
H53C  2    0.465086    0.577598    0.278216    11.00000   -1.50000 
AFIX   0 
C54   1    0.407541    0.564347    0.054558    11.00000    0.05886    0.02504 = 
         0.02990    0.01042    0.01285    0.02093 
AFIX 137 
H54A  2    0.446270    0.553217    0.012611    11.00000   -1.50000 
H54B  2    0.404541    0.627326    0.061745    11.00000   -1.50000 
H54C  2    0.324826    0.514562    0.027189    11.00000   -1.50000 
AFIX   0 
C1S   1    0.229204    0.012467    0.338268    11.00000    0.05409    0.03937 = 
         0.04993    0.02616    0.02709    0.03090 
C2S   1    0.339438    0.033354    0.411460    11.00000    0.06140    0.02505 = 
         0.03644    0.01163    0.01920    0.01352 
AFIX  43 
H2S   2    0.341698    0.024622    0.469392    11.00000   -1.20000 
AFIX   0 
C3S   1    0.446281    0.066675    0.401832    11.00000    0.04502    0.02670 = 
         0.04361    0.00374    0.00646   -0.00087 
AFIX  43 
H3S   2    0.520969    0.079433    0.452559    11.00000   -1.20000 
AFIX   0 
C4S   1    0.445247    0.081522    0.319184    11.00000    0.05555    0.02409 = 
         0.05986    0.00768    0.03111    0.01005 
AFIX  43 
H4S   2    0.518950    0.105536    0.312933    11.00000   -1.20000 
AFIX   0 
C5S   1    0.336288    0.061201    0.245708    11.00000    0.07456    0.04175 = 
         0.05025    0.02491    0.03925    0.03863 
AFIX  43 
H5S   2    0.334555    0.071259    0.188340    11.00000   -1.20000 
AFIX   0 
C6S   1    0.229515    0.026255    0.255094    11.00000    0.05991    0.05630 = 
         0.05107    0.03204    0.02766    0.04344 
AFIX  43 
H6S   2    0.154701    0.011362    0.203391    11.00000   -1.20000 
AFIX   0 
C7S   1    0.112385   -0.023604    0.347892    11.00000    0.06465    0.09295 = 
         0.07987    0.05819    0.04438    0.04963 
AFIX 137 
H7S1  2    0.129414   -0.027215    0.411666    11.00000   -1.50000 
H7S2  2    0.058909   -0.087457    0.300970    11.00000   -1.50000 
H7S3  2    0.072538    0.020303    0.337325    11.00000   -1.50000 
  
AFIX   0 
HKLF 4 
  
REM  D620 in P-1 
REM R1 =  0.0506 for    9448 Fo > 4sig(Fo)  and  0.0789 for all   12338 data 
REM    644 parameters refined using      1 restraints 
  
END 
  
WGHT      0.0424      2.3170 
  
REM Highest difference peak  0.504,  deepest hole -0.544,  1-sigma level  0.058 
Q1    1   0.3170  0.2465  0.0837  11.00000  0.05    0.42 
Q2    1  -0.0773  0.2471  0.4794  11.00000  0.05    0.38 
Q3    1  -0.0377  0.1183  0.2374  11.00000  0.05    0.36 
Q4    1   0.1027  0.1991  0.2076  11.00000  0.05    0.35 
Q5    1  -0.0986  0.1146  0.2793  11.00000  0.05    0.35 
Q6    1   0.9409  0.3736  0.9094  11.00000  0.05    0.35 
Q7    1  -0.0008  0.1821  0.3101  11.00000  0.05    0.34 
Q8    1   0.1782  0.3326  0.3523  11.00000  0.05    0.34 
Q9    1   0.0423  0.0706  0.0553  11.00000  0.05    0.33 
Q10   1  -0.0817  0.0543  0.1523  11.00000  0.05    0.33 
Q11   1  -0.0617  0.0455  0.1688  11.00000  0.05    0.33 
Q12   1   0.0204  0.0149  0.0714  11.00000  0.05    0.32 
Q13   1  -0.1049 -0.0178  0.1020  11.00000  0.05    0.32 
Q14   1   0.0130 -0.0548  0.0240  11.00000  0.05    0.32 
Q15   1  -0.2440 -0.0947  0.1298  11.00000  0.05    0.31 
Q16   1  -0.1673 -0.0198  0.1450  11.00000  0.05    0.31 
Q17   1  -0.2429 -0.1393  0.0497  11.00000  0.05    0.31 
Q18   1   1.0167  0.2958  0.8520  11.00000  0.05    0.30 
Q19   1   0.2155  0.2339  0.1639  11.00000  0.05    0.30 
Q20   1   0.1310  0.2700  0.2736  11.00000  0.05    0.30 
Q21   1  -0.2264 -0.1792 -0.0062  11.00000  0.05    0.30 
Q22   1   1.1035  0.3595  0.8631  11.00000  0.05    0.30 
Q23   1  -0.0218  0.1925  0.2949  11.00000  0.05    0.30 
Q24   1   0.4809  0.5080  0.1439  11.00000  0.05    0.29 
Q25   1   0.2357  0.2040  0.0997  11.00000  0.05    0.29 
Q26   1   0.0068  0.2537  0.3598  11.00000  0.05    0.29 
Q27   1  -0.2806 -0.0408  0.2378  11.00000  0.05    0.29 
Q28   1   0.8995  0.2262  1.0688  11.00000  0.05    0.29 
Q29   1   0.0974  0.2581  0.3359  11.00000  0.05    0.29 
Q30   1   0.1591  0.2612  0.2969  11.00000  0.05    0.29 
;
_shelx_res_checksum              86618

_shelx_hkl_file                  
; 
  -2   0   0   22.89    0.51 
  -2   0   0   23.46    0.63 
  -2   0   0   23.57    0.60 
  -2   0   0   22.94    0.58 
  -2   0   0   22.43    0.63 
  -2   0   0   22.78    0.56 
  -2   0   0   23.09    0.54 
  -2   0   0   23.34    0.59 
   2   0   0   23.85    0.50 
   2   0   0   22.98    0.57 
   2   0   0   22.21    0.54 
   2   0   0   22.77    0.58 
   2   0   0   22.61    0.61 
   2   0   0   24.15    0.60 
  -3   0   0    1.22    0.16 
  -3   0   0    1.72    0.11 
  -3   0   0    1.69    0.17 
  -3   0   0    1.61    0.19 
  -3   0   0    1.75    0.18 
  -3   0   0    1.67    0.22 
  -3   0   0    1.66    0.21 
  -3   0   0    1.69    0.24 
  -3   0   0    1.68    0.21 
   3   0   0    2.10    0.23 
   3   0   0    1.61    0.20 
   3   0   0    1.66    0.12 
   3   0   0    1.56    0.17 
   3   0   0    1.51    0.17 
   3   0   0    1.59    0.18 
   3   0   0    1.49    0.19 
  -4   0   0    1.40    0.24 
  -4   0   0    1.40    0.24 
  -4   0   0    2.06    0.32 
  -4   0   0    1.73    0.19 
  -4   0   0    1.61    0.27 
  -4   0   0    1.88    0.20 
  -4   0   0    1.62    0.24 
  -4   0   0    1.79    0.22 
  -4   0   0    1.54    0.14 
   4   0   0    1.25    0.25 
   4   0   0    1.75    0.22 
   4   0   0    2.17    0.28 
   4   0   0    2.14    0.24 
   4   0   0    1.75    0.15 
   4   0   0    2.05    0.26 
   4   0   0    1.87    0.24 
  -5   0   0    6.41    0.37 
  -5   0   0    6.53    0.38 
  -5   0   0    7.27    0.57 
  -5   0   0    6.10    0.48 
  -5   0   0    6.66    0.55 
  -5   0   0    6.28    0.45 
  -5   0   0    6.51    0.49 
  -5   0   0    8.04    0.53 
   5   0   0    6.38    0.42 
   5   0   0    7.35    0.47 
   5   0   0    6.74    0.51 
   5   0   0    5.94    0.44 
   5   0   0    6.18    0.42 
   5   0   0    7.16    0.41 
  -6   0   0    1.35    0.35 
  -6   0   0    0.52    0.32 
  -6   0   0    1.02    0.23 
  -6   0   0    1.11    0.29 
  -6   0   0    0.61    0.31 
  -6   0   0    0.47    0.36 
  -6   0   0    0.86    0.27 
  -6   0   0    1.05    0.23 
   6   0   0    0.72    0.23 
   6   0   0    1.53    0.31 
   6   0   0    0.62    0.28 
   6   0   0    0.99    0.28 
   6   0   0    1.17    0.31 
   6   0   0    0.56    0.23 
  -7   0   0    0.23    0.41 
  -7   0   0    0.27    0.23 
  -7   0   0    0.25    0.19 
  -7   0   0    0.29    0.35 
  -7   0   0    0.42    0.36 
  -7   0   0   -0.08    0.36 
  -7   0   0    0.13    0.32 
  -7   0   0    0.45    0.31 
   7   0   0    0.62    0.33 
   7   0   0    0.14    0.23 
   7   0   0    0.26    0.20 
   7   0   0    0.14    0.25 
   7   0   0    0.36    0.29 
  -8   0   0    8.22    0.57 
  -8   0   0    7.86    0.76 
  -8   0   0    6.73    0.82 
  -8   0   0    7.34    0.82 
  -8   0   0    7.22    0.76 
  -8   0   0    7.55    0.61 
  -8   0   0    7.81    0.85 
   8   0   0    8.12    0.74 
   8   0   0    6.38    0.62 
   8   0   0    7.55    0.71 
   8   0   0    7.91    0.48 
   8   0   0    5.78    0.64 
   8   0   0    7.31    0.66 
   8   0   0    8.82    0.85 
  -9   0   0    6.69    0.87 
  -9   0   0    5.52    0.56 
  -9   0   0    5.83    0.69 
  -9   0   0    6.50    0.90 
  -9   0   0    6.22    0.59 
  -9   0   0    4.83    0.65 
  -9   0   0    5.64    0.80 
   9   0   0    5.80    0.49 
   9   0   0    6.95    0.73 
   9   0   0    5.94    0.80 
   9   0   0    6.49    0.65 
   9   0   0    6.43    0.68 
   9   0   0    5.16    0.63 
   9   0   0    6.10    0.63 
 -10   0   0   11.86    1.17 
 -10   0   0    8.89    0.80 
 -10   0   0    9.03    1.06 
 -10   0   0    8.97    0.83 
 -10   0   0   10.99    1.02 
 -10   0   0    9.36    1.02 
  10   0   0   10.25    0.96 
  10   0   0    9.04    0.88 
  10   0   0    9.92    0.86 
  10   0   0    8.78    0.60 
  10   0   0    8.85    0.98 
  10   0   0    8.94    0.85 
  10   0   0   10.83    0.95 
 -11   0   0    0.67    0.84 
 -11   0   0    0.71    0.49 
 -11   0   0    1.47    0.96 
 -11   0   0    1.38    0.50 
 -11   0   0    0.38    0.78 
 -11   0   0    0.65    0.59 
  11   0   0   -0.27    0.62 
  11   0   0    0.69    0.52 
  11   0   0    0.86    0.57 
  11   0   0   -0.16    0.65 
  11   0   0    1.49    0.37 
 -12   0   0    2.34    1.09 
 -12   0   0    0.53    0.67 
 -12   0   0    3.16    1.18 
 -12   0   0   -0.67    0.56 
 -12   0   0    0.95    1.03 
 -12   0   0    0.72    0.61 
 -12   0   0    1.30    1.00 
  12   0   0   -0.12    0.78 
  12   0   0    1.50    0.90 
  12   0   0    1.03    0.74 
  12   0   0    1.09    0.65 
  12   0   0   -0.15    0.36 
  12   0   0    0.08    0.67 
 -13   0   0   11.40    1.69 
 -13   0   0   11.03    0.95 
 -13   0   0   11.14    1.24 
 -13   0   0   11.42    1.86 
 -13   0   0   10.84    1.69 
  13   0   0    8.61    0.98 
  13   0   0   12.52    1.28 
  13   0   0    9.24    1.37 
 -14   0   0    1.05    1.69 
 -14   0   0    0.51    1.62 
 -14   0   0    2.67    1.67 
 -14   0   0    1.57    1.01 
 -14   0   0    0.42    0.79 
  14   0   0   -1.63    1.33 
  14   0   0    1.35    0.94 
  15  -1   0    0.50    1.88 
 -15   1   0    0.62    1.78 
 -15   1   0    2.00    2.08 
 -15   1   0   -2.10    1.91 
  14  -1   0    2.23    1.16 
  14  -1   0    0.75    1.03 
  14  -1   0   -0.44    0.76 
 -14   1   0    0.35    1.51 
 -14   1   0    3.06    1.68 
 -14   1   0    2.98    1.52 
 -14   1   0    0.61    0.82 
 -14   1   0   -0.12    0.97 
  13  -1   0   -2.31    1.02 
  13  -1   0    0.85    0.64 
  13  -1   0    0.30    0.77 
 -13   1   0   -0.30    1.23 
 -13   1   0    1.16    0.69 
 -13   1   0    0.95    1.21 
 -13   1   0   -0.12    1.26 
 -13   1   0   -0.32    0.65 
 -13   1   0   -0.80    1.02 
 -13   1   0    0.14    0.76 
  12  -1   0    0.18    0.78 
  12  -1   0    0.05    0.74 
  12  -1   0   -0.12    0.79 
  12  -1   0   -0.34    0.51 
  12  -1   0    0.18    0.65 
  12  -1   0    0.87    1.01 
  12  -1   0    1.65    0.97 
 -12   1   0    1.25    1.01 
 -12   1   0   -0.28    0.92 
 -12   1   0   -0.25    0.82 
 -12   1   0   -0.04    0.63 
 -12   1   0    0.60    0.90 
 -12   1   0    0.42    0.57 
 -12   1   0    0.18    0.53 
  11  -1   0    5.35    0.64 
  11  -1   0    5.21    0.68 
  11  -1   0    7.05    0.79 
  11  -1   0    6.83    0.45 
  11  -1   0    6.80    0.98 
 -11   1   0    6.06    0.72 
 -11   1   0    4.91    1.08 
 -11   1   0    6.84    0.85 
 -11   1   0    6.20    0.67 
 -11   1   0    6.64    1.07 
  10  -1   0   -1.27    0.52 
  10  -1   0    0.20    0.37 
  10  -1   0    0.58    0.25 
  10  -1   0    0.45    0.54 
  10  -1   0    0.35    0.62 
  10  -1   0    0.41    0.45 
  10  -1   0    0.51    0.37 
  10  -1   0    1.01    0.56 
 -10   1   0    0.06    0.37 
 -10   1   0    0.07    0.67 
 -10   1   0    0.19    0.51 
 -10   1   0    1.19    0.69 
 -10   1   0    0.98    0.51 
 -10   1   0    0.50    0.70 
 -10   1   0    0.66    0.41 
   9  -1   0   48.84    1.55 
   9  -1   0   50.14    1.24 
   9  -1   0   52.72    1.86 
   9  -1   0   52.13    1.70 
   9  -1   0   52.03    1.50 
   9  -1   0   50.53    1.63 
   9  -1   0   50.27    1.62 
  -9   1   0   53.22    1.66 
  -9   1   0   51.33    1.86 
  -9   1   0   48.77    1.66 
  -9   1   0   49.81    1.45 
  -9   1   0   50.99    1.96 
  -9   1   0   49.40    1.97 
  -9   1   0   54.15    1.52 
   8  -1   0    0.59    0.33 
   8  -1   0   -0.17    0.41 
   8  -1   0    0.41    0.18 
   8  -1   0    0.40    0.30 
   8  -1   0    0.20    0.38 
   8  -1   0    0.23    0.32 
   8  -1   0    0.09    0.25 
  -8   1   0    0.02    0.36 
  -8   1   0    0.74    0.31 
  -8   1   0    0.54    0.17 
  -8   1   0    0.85    0.47 
  -8   1   0    0.13    0.32 
  -8   1   0    0.74    0.46 
  -8   1   0    1.04    0.56 
  -8   1   0    0.33    0.27 
   7  -1   0    2.50    0.41 
   7  -1   0    3.31    0.41 
   7  -1   0    2.44    0.28 
   7  -1   0    2.62    0.35 
   7  -1   0    2.62    0.49 
   7  -1   0    2.80    0.45 
   7  -1   0    2.59    0.34 
  -7   1   0    2.38    0.36 
  -7   1   0    2.75    0.50 
  -7   1   0    2.95    0.41 
  -7   1   0    2.41    0.47 
  -7   1   0    3.19    0.51 
  -7   1   0    3.23    0.35 
  -7   1   0    2.83    0.37 
  -7   1   0    2.91    0.29 
   6  -1   0   38.91    1.16 
   6  -1   0   38.61    1.05 
   6  -1   0   37.35    1.08 
   6  -1   0   37.70    1.17 
   6  -1   0   38.32    1.15 
   6  -1   0   39.56    1.25 
   6  -1   0   36.09    0.91 
  -6   1   0   36.90    1.33 
  -6   1   0   38.81    1.34 
  -6   1   0   39.57    0.95 
  -6   1   0   39.14    1.26 
  -6   1   0   37.76    1.09 
  -6   1   0   37.23    1.16 
  -6   1   0   39.59    1.07 
  -6   1   0   38.03    1.03 
   5  -1   0    1.33    0.22 
   5  -1   0    1.66    0.18 
   5  -1   0    1.43    0.21 
   5  -1   0    1.86    0.26 
   5  -1   0    2.00    0.33 
   5  -1   0    1.83    0.27 
   5  -1   0    1.54    0.26 
  -5   1   0    1.53    0.26 
  -5   1   0    1.44    0.32 
  -5   1   0    1.63    0.18 
  -5   1   0    1.75    0.25 
  -5   1   0    1.76    0.22 
  -5   1   0    1.19    0.29 
  -5   1   0    1.21    0.30 
  -5   1   0    1.58    0.23 
   4  -1   0   37.90    0.84 
   4  -1   0   37.90    0.99 
   4  -1   0   38.55    1.08 
   4  -1   0   36.70    0.98 
   4  -1   0   37.00    0.89 
   4  -1   0   38.14    1.02 
   4  -1   0   39.02    0.95 
  -4   1   0   37.72    0.92 
  -4   1   0   38.50    1.13 
  -4   1   0   38.54    0.94 
  -4   1   0   38.28    1.00 
  -4   1   0   38.32    0.89 
  -4   1   0   38.48    0.93 
  -4   1   0   38.35    1.13 
  -4   1   0   38.94    1.07 
   3  -1   0   49.75    1.00 
   3  -1   0   48.27    1.07 
   3  -1   0   47.90    1.14 
   3  -1   0   50.18    1.21 
   3  -1   0   48.03    1.10 
   3  -1   0   49.90    1.20 
   3  -1   0   50.05    0.91 
   3  -1   0   48.10    1.10 
  -3   1   0   50.51    1.16 
  -3   1   0   47.61    1.05 
  -3   1   0   47.05    1.22 
  -3   1   0   46.56    1.10 
  -3   1   0   48.10    1.05 
  -3   1   0   51.58    1.23 
  -3   1   0   47.66    1.02 
   2  -1   0   13.89    0.45 
   2  -1   0   13.24    0.39 
   2  -1   0   13.72    0.42 
   2  -1   0   14.18    0.45 
   2  -1   0   13.92    0.38 
   2  -1   0   13.73    0.44 
   2  -1   0   14.03    0.32 
   2  -1   0   13.47    0.32 
   2  -1   0   14.04    0.31 
  -2   1   0   13.61    0.40 
  -2   1   0   13.34    0.33 
  -2   1   0   13.77    0.43 
  -2   1   0   13.89    0.37 
  -2   1   0   14.11    0.45 
  -2   1   0   13.30    0.36 
  -2   1   0   13.79    0.46 
  -1  -1   0   12.31    0.36 
  -1  -1   0   11.80    0.34 
  -1  -1   0   12.40    0.30 
  -1  -1   0   12.28    0.33 
  -1  -1   0   11.17    0.31 
   1   1   0   13.12    0.31 
   1   1   0   12.45    0.33 
   1   1   0   11.96    0.34 
   1   1   0   12.21    0.29 
   1   1   0   11.85    0.34 
  -2  -1   0   13.14    0.41 
  -2  -1   0   13.14    0.43 
  -2  -1   0   12.94    0.31 
  -2  -1   0   12.44    0.39 
  -2  -1   0   13.66    0.43 
  -2  -1   0   13.95    0.46 
  -2  -1   0   13.14    0.32 
  -2  -1   0   12.21    0.43 
  -2  -1   0   12.80    0.44 
   2   1   0   13.58    0.39 
   2   1   0   13.52    0.44 
   2   1   0   13.33    0.40 
   2   1   0   13.18    0.42 
   2   1   0   13.38    0.40 
   2   1   0   13.27    0.45 
  -3  -1   0   -0.02    0.12 
  -3  -1   0    0.04    0.08 
  -3  -1   0    0.04    0.08 
  -3  -1   0    0.08    0.12 
  -3  -1   0    0.12    0.06 
  -3  -1   0    0.20    0.14 
  -3  -1   0    0.09    0.15 
  -3  -1   0    0.09    0.14 
  -3  -1   0    0.11    0.15 
   3   1   0    0.09    0.05 
   3   1   0    0.10    0.13 
   3   1   0    0.04    0.09 
   3   1   0    0.12    0.11 
   3   1   0    0.07    0.12 
   3   1   0    0.19    0.13 
  -4  -1   0    5.69    0.43 
  -4  -1   0    5.48    0.44 
  -4  -1   0    5.17    0.40 
  -4  -1   0    4.89    0.40 
  -4  -1   0    5.19    0.19 
  -4  -1   0    5.37    0.29 
  -4  -1   0    5.03    0.31 
  -4  -1   0    5.72    0.44 
  -4  -1   0    5.12    0.40 
   4   1   0    4.81    0.34 
   4   1   0    5.17    0.33 
   4   1   0    5.69    0.41 
   4   1   0    5.28    0.35 
   4   1   0    5.29    0.42 
   4   1   0    5.37    0.20 
   4   1   0    5.07    0.35 
  -5  -1   0   -0.13    0.21 
  -5  -1   0   -0.22    0.24 
  -5  -1   0    0.09    0.20 
  -5  -1   0    0.11    0.24 
  -5  -1   0    0.20    0.15 
  -5  -1   0    0.18    0.16 
  -5  -1   0    0.40    0.25 
  -5  -1   0    0.18    0.25 
   5   1   0   -0.13    0.16 
   5   1   0    0.33    0.19 
   5   1   0    0.13    0.08 
   5   1   0   -0.03    0.20 
   5   1   0    0.34    0.23 
   5   1   0    0.15    0.21 
   5   1   0    0.03    0.18 
  -6  -1   0    0.20    0.17 
  -6  -1   0    0.07    0.17 
  -6  -1   0    0.42    0.36 
  -6  -1   0   -0.29    0.29 
  -6  -1   0    0.41    0.34 
  -6  -1   0   -0.22    0.29 
  -6  -1   0    0.20    0.23 
  -6  -1   0   -0.16    0.32 
   6   1   0    0.04    0.29 
   6   1   0   -0.05    0.20 
   6   1   0    0.28    0.22 
   6   1   0    0.11    0.22 
   6   1   0   -0.15    0.24 
   6   1   0   -0.10    0.23 
  -7  -1   0    0.00    0.35 
  -7  -1   0    0.33    0.36 
  -7  -1   0   -0.28    0.35 
  -7  -1   0    0.30    0.32 
  -7  -1   0    0.39    0.25 
  -7  -1   0    0.84    0.24 
  -7  -1   0    0.41    0.47 
  -7  -1   0    0.75    0.44 
   7   1   0    0.33    0.28 
   7   1   0    0.20    0.33 
   7   1   0    0.42    0.28 
   7   1   0    0.52    0.36 
   7   1   0    0.81    0.32 
   7   1   0    0.46    0.30 
  -8  -1   0    0.70    0.47 
  -8  -1   0    0.39    0.51 
  -8  -1   0    0.38    0.26 
  -8  -1   0    0.50    0.45 
  -8  -1   0    0.48    0.53 
  -8  -1   0    0.55    0.47 
  -8  -1   0    0.38    0.38 
  -8  -1   0    0.10    0.28 
   8   1   0    0.62    0.38 
   8   1   0    0.92    0.39 
   8   1   0    0.11    0.42 
   8   1   0    0.62    0.37 
   8   1   0    0.92    0.39 
   8   1   0    0.66    0.37 
  -9  -1   0    3.68    0.74 
  -9  -1   0    3.39    0.69 
  -9  -1   0    3.73    0.80 
  -9  -1   0    3.68    0.46 
  -9  -1   0    4.36    0.70 
  -9  -1   0    3.48    0.59 
  -9  -1   0    3.03    0.66 
  -9  -1   0    4.01    0.50 
   9   1   0    3.85    0.44 
   9   1   0    3.16    0.55 
   9   1   0    2.99    0.55 
   9   1   0    3.69    0.66 
   9   1   0    4.21    0.63 
   9   1   0    3.40    0.57 
   9   1   0    3.88    0.60 
 -10  -1   0   10.50    1.23 
 -10  -1   0    9.84    1.13 
 -10  -1   0   11.34    0.80 
 -10  -1   0   12.22    1.21 
 -10  -1   0   11.25    1.05 
 -10  -1   0    9.11    0.97 
 -10  -1   0   10.39    0.88 
  10   1   0   11.46    0.75 
  10   1   0    9.98    0.98 
  10   1   0    9.51    0.95 
  10   1   0   12.99    1.30 
  10   1   0    9.95    0.95 
  10   1   0   12.03    1.02 
 -11  -1   0    1.47    0.52 
 -11  -1   0    0.43    0.46 
 -11  -1   0    1.00    0.69 
 -11  -1   0    1.01    0.92 
 -11  -1   0    2.42    0.92 
 -11  -1   0    0.77    0.84 
  11   1   0   -0.23    0.69 
  11   1   0    1.15    0.66 
  11   1   0    0.55    0.42 
  11   1   0    0.83    0.79 
  11   1   0    1.49    0.62 
  11   1   0    0.69    0.66 
  11   1   0    1.17    0.58 
 -12  -1   0    0.77    0.54 
 -12  -1   0    1.47    1.26 
 -12  -1   0    1.87    0.82 
 -12  -1   0   -0.04    1.04 
 -12  -1   0   -0.06    1.09 
 -12  -1   0   -0.15    0.62 
  12   1   0    1.56    0.80 
  12   1   0    1.10    0.49 
  12   1   0    0.13    0.67 
 -13  -1   0   -0.66    1.35 
 -13  -1   0    1.12    1.42 
 -13  -1   0    2.54    1.41 
 -13  -1   0    1.06    1.38 
 -13  -1   0   -0.82    0.59 
 -13  -1   0    1.41    0.94 
  13   1   0   -0.56    0.77 
  13   1   0   -0.21    0.93 
  13   1   0   -1.81    1.02 
 -14  -1   0   -0.10    1.88 
 -14  -1   0    0.73    1.17 
 -14  -1   0   -3.31    1.69 
 -14  -1   0    0.65    1.76 
  14   1   0    1.99    1.27 
  14   1   0    1.13    1.01 
  15  -2   0    3.18    1.51 
  15  -2   0    0.56    0.83 
 -15   2   0    2.69    1.93 
 -15   2   0   -1.00    1.08 
 -15   2   0    2.98    1.76 
 -15   2   0    0.21    1.00 
 -15   2   0    4.57    1.92 
  14  -2   0    1.72    1.11 
  14  -2   0    0.78    0.96 
  14  -2   0    0.10    1.07 
 -14   2   0    1.67    1.49 
 -14   2   0   -0.30    0.80 
 -14   2   0   -0.94    1.37 
 -14   2   0    1.82    1.53 
 -14   2   0   -0.22    0.86 
 -14   2   0   -0.62    1.17 
  13  -2   0    2.80    0.95 
  13  -2   0    1.18    0.59 
  13  -2   0    1.78    0.82 
 -13   2   0    0.68    1.07 
 -13   2   0    1.22    1.21 
 -13   2   0    1.99    0.78 
 -13   2   0    0.57    1.29 
 -13   2   0    2.35    0.73 
 -13   2   0    1.00    0.67 
 -13   2   0    1.58    0.95 
  12  -2   0    2.55    0.54 
  12  -2   0    3.02    0.87 
  12  -2   0    2.98    0.94 
  12  -2   0    3.31    0.69 
  12  -2   0    2.34    0.68 
  12  -2   0    3.64    0.92 
  12  -2   0    2.33    0.95 
 -12   2   0    5.17    1.24 
 -12   2   0    2.63    0.82 
 -12   2   0    2.19    0.90 
 -12   2   0    2.89    0.55 
 -12   2   0    3.02    1.01 
 -12   2   0    1.98    0.65 
 -12   2   0    2.83    0.76 
  11  -2   0    1.46    0.68 
  11  -2   0    0.56    0.60 
  11  -2   0    0.64    0.51 
  11  -2   0   -0.23    0.54 
  11  -2   0    0.27    0.40 
 -11   2   0   -0.24    0.75 
 -11   2   0    0.79    0.42 
 -11   2   0    0.58    0.79 
 -11   2   0    0.93    0.55 
 -11   2   0    0.50    0.54 
 -11   2   0    0.45    0.57 
  10  -2   0    0.18    0.54 
  10  -2   0    0.85    0.45 
  10  -2   0    1.29    0.60 
  10  -2   0    0.94    0.37 
  10  -2   0    1.37    0.57 
  10  -2   0    1.71    0.53 
  10  -2   0    1.12    0.20 
  10  -2   0    1.84    0.67 
 -10   2   0   -0.12    0.60 
 -10   2   0    0.84    0.68 
 -10   2   0    1.04    0.26 
 -10   2   0    0.93    0.50 
 -10   2   0    1.73    0.54 
 -10   2   0    1.71    0.64 
 -10   2   0    1.67    0.49 
 -10   2   0    1.24    0.39 
   9  -2   0   -0.24    0.28 
   9  -2   0   -1.16    0.44 
   9  -2   0    0.05    0.31 
   9  -2   0    0.13    0.43 
   9  -2   0    0.31    0.16 
   9  -2   0    0.69    0.46 
   9  -2   0   -0.09    0.36 
   9  -2   0   -0.17    0.41 
  -9   2   0    0.32    0.56 
  -9   2   0    0.60    0.54 
  -9   2   0    0.55    0.40 
  -9   2   0    0.25    0.21 
  -9   2   0    0.45    0.29 
  -9   2   0    0.05    0.51 
  -9   2   0    0.41    0.39 
  -9   2   0    0.59    0.38 
   8  -2   0    0.13    0.28 
   8  -2   0   -0.02    0.40 
   8  -2   0    0.10    0.13 
   8  -2   0   -0.33    0.36 
   8  -2   0    0.36    0.39 
   8  -2   0    0.18    0.41 
   8  -2   0    0.37    0.23 
   8  -2   0    0.38    0.32 
  -8   2   0    0.74    0.50 
  -8   2   0    0.46    0.25 
  -8   2   0    0.29    0.42 
  -8   2   0   -0.56    0.30 
  -8   2   0    0.62    0.32 
  -8   2   0   -0.20    0.31 
  -8   2   0    0.09    0.21 
  -8   2   0    0.66    0.48 
   7  -2   0    0.86    0.40 
   7  -2   0    0.47    0.29 
   7  -2   0    0.74    0.35 
   7  -2   0    0.77    0.14 
   7  -2   0    0.45    0.26 
   7  -2   0    0.55    0.28 
   7  -2   0    0.72    0.21 
   7  -2   0    0.31    0.31 
  -7   2   0    0.11    0.38 
  -7   2   0    0.48    0.29 
  -7   2   0    0.30    0.20 
  -7   2   0    0.35    0.36 
  -7   2   0    0.33    0.19 
  -7   2   0    0.35    0.25 
  -7   2   0    0.48    0.23 
  -7   2   0    1.01    0.42 
   6  -2   0    0.49    0.29 
   6  -2   0    0.44    0.24 
   6  -2   0    0.73    0.30 
   6  -2   0    0.40    0.11 
   6  -2   0    0.53    0.16 
   6  -2   0    0.29    0.25 
   6  -2   0    0.58    0.29 
   6  -2   0    0.46    0.20 
  -6   2   0    0.43    0.33 
  -6   2   0    0.28    0.23 
  -6   2   0    0.41    0.17 
  -6   2   0    0.64    0.29 
  -6   2   0    0.44    0.17 
  -6   2   0    0.40    0.20 
  -6   2   0    0.30    0.18 
  -6   2   0    0.85    0.34 
   5  -2   0   46.31    1.24 
   5  -2   0   49.07    1.07 
   5  -2   0   48.98    0.95 
   5  -2   0   49.16    1.03 
   5  -2   0   48.56    1.30 
   5  -2   0   47.21    1.23 
   5  -2   0   46.69    1.39 
   5  -2   0   50.05    1.38 
   5  -2   0   45.28    1.19 
  -5   2   0   47.25    1.25 
  -5   2   0   46.50    1.10 
  -5   2   0   47.20    1.20 
  -5   2   0   49.65    1.42 
  -5   2   0   47.77    1.16 
  -5   2   0   49.74    1.45 
  -5   2   0   47.87    1.16 
  -5   2   0   46.35    1.32 
   4  -2   0    6.65    0.44 
   4  -2   0    5.72    0.39 
   4  -2   0    6.46    0.43 
   4  -2   0    6.00    0.23 
   4  -2   0    5.73    0.33 
   4  -2   0    5.88    0.44 
   4  -2   0    5.80    0.35 
   4  -2   0    6.06    0.21 
   4  -2   0    6.05    0.25 
  -4   2   0    6.02    0.46 
  -4   2   0    6.11    0.37 
  -4   2   0    5.84    0.27 
  -4   2   0    6.05    0.40 
  -4   2   0    5.78    0.36 
  -4   2   0    5.92    0.32 
  -4   2   0    5.88    0.32 
  -4   2   0    6.00    0.23 
  -4   2   0    5.14    0.44 
   3  -2   0   18.92    0.65 
   3  -2   0   18.94    0.63 
   3  -2   0   17.80    0.40 
   3  -2   0   18.66    0.53 
   3  -2   0   18.24    0.62 
   3  -2   0   17.95    0.56 
   3  -2   0   17.39    0.41 
   3  -2   0   18.44    0.46 
   3  -2   0   17.50    0.58 
  -3   2   0   17.79    0.53 
  -3   2   0   17.48    0.64 
  -3   2   0   18.01    0.42 
  -3   2   0   17.83    0.44 
  -3   2   0   17.74    0.51 
  -3   2   0   17.91    0.58 
  -3   2   0   17.52    0.61 
  -3   2   0   17.97    0.55 
  -3   2   0   17.72    0.56 
  -3   2   0   18.00    0.45 
  -3   2   0   18.74    0.64 
   2  -2   0   32.57    0.74 
   2  -2   0   30.62    0.81 
   2  -2   0   31.46    0.75 
   2  -2   0   32.10    0.80 
   2  -2   0   32.65    0.77 
   2  -2   0   30.85    0.78 
   2  -2   0   32.04    0.70 
  -2   2   0   31.39    0.73 
  -2   2   0   31.04    0.82 
  -2   2   0   31.16    0.78 
  -2   2   0   31.45    0.80 
  -2   2   0   30.33    0.72 
  -2   2   0   31.05    0.75 
  -2   2   0   31.60    0.70 
   1  -2   0    0.43    0.08 
   1  -2   0    0.36    0.07 
   1  -2   0    0.38    0.06 
   1  -2   0    0.37    0.07 
   1  -2   0    0.33    0.07 
  -1   2   0    0.53    0.09 
  -1   2   0    0.19    0.07 
  -1   2   0    0.28    0.06 
  -1   2   0    0.36    0.07 
  -1   2   0    0.40    0.07 
  -1   2   0    0.34    0.06 
  -1   2   0    0.20    0.05 
   0  -2   0    7.95    0.22 
   0  -2   0    8.85    0.30 
   0  -2   0    8.62    0.28 
   0  -2   0    8.51    0.29 
   0  -2   0    8.64    0.25 
   0   2   0    7.95    0.22 
   0   2   0    8.68    0.25 
   0   2   0    7.96    0.28 
   0   2   0    8.27    0.29 
   0   2   0    8.27    0.24 
  -1  -2   0  231.49    4.31 
  -1  -2   0  222.45    4.18 
  -1  -2   0  230.82    4.32 
  -1  -2   0  237.29    4.20 
  -1  -2   0  233.51    4.26 
  -1  -2   0  243.34    4.35 
  -1  -2   0  220.35    4.06 
   1   2   0  227.90    4.05 
   1   2   0  235.48    4.26 
   1   2   0  239.32    4.18 
   1   2   0  231.73    4.32 
   1   2   0  239.33    4.32 
  -2  -2   0    7.87    0.36 
  -2  -2   0    7.63    0.35 
  -2  -2   0    8.12    0.39 
  -2  -2   0    7.62    0.33 
  -2  -2   0    7.24    0.28 
  -2  -2   0    7.58    0.32 
  -2  -2   0    7.79    0.34 
   2   2   0    7.47    0.34 
   2   2   0    8.01    0.30 
   2   2   0    7.71    0.39 
   2   2   0    7.72    0.34 
   2   2   0    7.92    0.30 
   2   2   0    7.85    0.33 
  -3  -2   0   15.28    0.57 
  -3  -2   0   14.93    0.52 
  -3  -2   0   15.25    0.57 
  -3  -2   0   14.62    0.35 
  -3  -2   0   14.58    0.53 
  -3  -2   0   14.16    0.59 
  -3  -2   0   14.47    0.43 
  -3  -2   0   14.55    0.56 
  -3  -2   0   15.13    0.60 
   3   2   0   14.30    0.48 
   3   2   0   14.45    0.54 
   3   2   0   14.76    0.51 
   3   2   0   15.19    0.57 
   3   2   0   15.21    0.60 
  -4  -2   0    5.21    0.41 
  -4  -2   0    5.25    0.45 
  -4  -2   0    4.31    0.39 
  -4  -2   0    4.62    0.34 
  -4  -2   0    4.75    0.25 
  -4  -2   0    4.22    0.43 
  -4  -2   0    5.00    0.44 
  -4  -2   0    4.40    0.38 
   4   2   0    5.16    0.35 
   4   2   0    4.94    0.38 
   4   2   0    4.35    0.44 
   4   2   0    4.97    0.19 
   4   2   0    4.69    0.35 
   4   2   0    5.23    0.35 
   4   2   0    5.04    0.40 
  -5  -2   0    2.78    0.40 
  -5  -2   0    2.46    0.29 
  -5  -2   0    2.45    0.41 
  -5  -2   0    2.57    0.21 
  -5  -2   0    2.69    0.26 
  -5  -2   0    2.72    0.44 
  -5  -2   0    2.44    0.38 
  -5  -2   0    2.23    0.31 
  -5  -2   0    1.93    0.32 
   5   2   0    2.78    0.33 
   5   2   0    2.58    0.38 
   5   2   0    2.55    0.30 
   5   2   0    2.17    0.29 
   5   2   0    2.32    0.16 
   5   2   0    2.95    0.36 
   5   2   0    2.57    0.40 
  -6  -2   0    9.95    0.68 
  -6  -2   0   11.00    0.83 
  -6  -2   0   10.96    0.76 
  -6  -2   0   12.14    0.80 
  -6  -2   0   10.33    0.76 
  -6  -2   0    9.98    0.57 
  -6  -2   0   10.47    0.71 
  -6  -2   0   11.01    0.46 
  -6  -2   0   10.62    0.33 
   6   2   0   11.82    0.76 
   6   2   0   10.12    0.62 
   6   2   0    9.76    0.58 
   6   2   0   12.05    0.75 
   6   2   0   10.97    0.60 
  -7  -2   0    9.28    0.78 
  -7  -2   0    9.78    0.92 
  -7  -2   0    9.48    0.85 
  -7  -2   0    9.78    0.64 
  -7  -2   0   10.57    0.88 
  -7  -2   0   10.07    0.50 
  -7  -2   0   10.39    0.82 
   7   2   0    9.75    0.66 
   7   2   0    9.59    0.65 
   7   2   0    9.72    0.69 
   7   2   0    9.29    0.67 
   7   2   0   10.31    0.82 
   7   2   0    8.86    0.76 
  -8  -2   0    9.78    0.87 
  -8  -2   0    9.17    0.86 
  -8  -2   0    9.72    0.98 
  -8  -2   0    9.62    0.95 
  -8  -2   0    7.03    0.83 
  -8  -2   0    9.21    0.98 
  -8  -2   0    8.41    0.69 
  -8  -2   0    8.37    0.54 
   8   2   0    7.90    0.81 
   8   2   0    9.06    0.75 
   8   2   0    9.04    0.77 
   8   2   0    9.02    0.73 
   8   2   0    8.78    0.94 
   8   2   0    8.61    0.75 
  -9  -2   0   45.40    1.98 
  -9  -2   0   50.01    1.59 
  -9  -2   0   49.59    2.09 
  -9  -2   0   49.47    1.30 
  -9  -2   0   50.65    1.93 
  -9  -2   0   51.42    1.96 
  -9  -2   0   44.58    1.75 
  -9  -2   0   51.02    1.85 
   9   2   0   51.39    1.60 
   9   2   0   50.46    1.73 
   9   2   0   49.79    1.68 
   9   2   0   53.03    1.90 
   9   2   0   50.41    1.66 
 -10  -2   0    5.11    0.85 
 -10  -2   0    3.60    0.81 
 -10  -2   0    4.99    0.97 
 -10  -2   0    4.89    0.69 
 -10  -2   0    4.93    0.49 
 -10  -2   0    3.72    1.00 
 -10  -2   0    5.62    0.93 
 -10  -2   0    6.28    0.95 
  10   2   0    5.58    0.81 
  10   2   0    4.52    0.69 
  10   2   0    5.31    0.75 
 -11  -2   0    0.83    1.01 
 -11  -2   0   -0.96    0.95 
 -11  -2   0   -0.10    0.41 
 -11  -2   0   -0.45    0.71 
 -11  -2   0   -0.21    0.57 
  11   2   0    0.84    0.69 
  11   2   0    1.23    0.51 
  11   2   0    0.24    0.68 
  11   2   0   -0.49    0.66 
  11   2   0    0.91    0.85 
  11   2   0   -1.06    0.63 
 -12  -2   0    2.20    1.17 
 -12  -2   0    0.20    1.14 
 -12  -2   0    0.35    0.48 
 -12  -2   0    0.92    1.26 
 -12  -2   0    0.20    0.71 
 -12  -2   0    0.73    0.89 
 -12  -2   0   -0.49    1.11 
  12   2   0    0.67    0.57 
  12   2   0    0.65    0.77 
  12   2   0   -0.11    0.76 
 -13  -2   0    0.14    1.04 
 -13  -2   0    2.52    1.53 
 -13  -2   0    1.49    1.49 
 -13  -2   0   -0.21    1.54 
  13   2   0    1.66    1.05 
  13   2   0    0.31    0.88 
  15  -3   0    0.42    1.40 
 -15   3   0   -1.67    1.56 
 -15   3   0   -0.31    1.09 
 -15   3   0    0.24    1.78 
 -15   3   0   -1.50    1.75 
 -15   3   0   -1.29    0.96 
  14  -3   0    0.01    1.14 
  14  -3   0    2.57    0.64 
  14  -3   0    0.78    0.97 
  14  -3   0    1.48    0.97 
 -14   3   0    0.48    1.25 
 -14   3   0    0.57    1.57 
 -14   3   0    0.97    1.38 
 -14   3   0    3.32    0.95 
 -14   3   0    1.55    1.07 
  13  -3   0   -0.09    0.76 
  13  -3   0    0.07    0.71 
  13  -3   0    0.40    0.89 
  13  -3   0   -0.35    0.50 
 -13   3   0    1.75    1.17 
 -13   3   0    0.12    0.57 
 -13   3   0    0.23    1.06 
 -13   3   0   -1.22    0.68 
 -13   3   0   -0.09    0.68 
 -13   3   0   -0.66    0.80 
 -13   3   0    2.10    1.09 
  12  -3   0    0.93    0.77 
  12  -3   0    1.58    0.85 
  12  -3   0    1.44    0.64 
  12  -3   0    1.30    0.73 
  12  -3   0    1.45    0.90 
  12  -3   0    2.25    0.91 
  12  -3   0    1.24    0.48 
  12  -3   0    1.22    0.65 
 -12   3   0    1.00    0.60 
 -12   3   0    0.22    0.97 
 -12   3   0    1.29    0.83 
 -12   3   0    1.76    0.68 
 -12   3   0    1.29    0.72 
 -12   3   0    0.79    0.47 
 -12   3   0    1.73    1.00 
 -12   3   0    1.48    0.36 
  11  -3   0    0.25    0.51 
  11  -3   0   -0.01    0.53 
  11  -3   0    0.33    0.67 
  11  -3   0    0.06    0.34 
  11  -3   0    0.46    0.72 
  11  -3   0   -0.36    0.61 
 -11   3   0   -0.46    0.73 
 -11   3   0   -0.15    0.51 
 -11   3   0    0.15    0.41 
 -11   3   0    0.02    0.29 
 -11   3   0   -0.71    0.51 
 -11   3   0    0.10    0.49 
  10  -3   0    1.77    0.58 
  10  -3   0    2.19    0.63 
  10  -3   0    2.82    0.40 
  10  -3   0    2.57    0.68 
  10  -3   0    1.88    0.62 
  10  -3   0    2.82    0.54 
 -10   3   0    2.64    0.44 
 -10   3   0    3.07    0.58 
 -10   3   0    2.65    0.38 
 -10   3   0    2.17    0.52 
 -10   3   0    2.49    0.55 
 -10   3   0    1.67    0.74 
 -10   3   0    2.55    0.75 
 -10   3   0    1.93    0.64 
   9  -3   0    4.39    0.64 
   9  -3   0    5.34    0.65 
   9  -3   0    4.48    0.63 
   9  -3   0    6.12    0.74 
   9  -3   0    4.31    0.67 
   9  -3   0    4.57    0.49 
   9  -3   0    4.98    0.57 
  -9   3   0    4.97    0.53 
  -9   3   0    5.53    0.54 
  -9   3   0    4.96    0.82 
  -9   3   0    4.88    0.59 
  -9   3   0    4.99    0.80 
  -9   3   0    5.14    0.53 
  -9   3   0    5.86    0.62 
  -9   3   0    4.89    0.74 
   8  -3   0    5.11    0.61 
   8  -3   0    5.30    0.64 
   8  -3   0    3.53    0.56 
   8  -3   0    4.20    0.40 
   8  -3   0    3.64    0.43 
   8  -3   0    5.47    0.64 
   8  -3   0    4.78    0.60 
  -8   3   0    4.78    0.43 
  -8   3   0    4.74    0.47 
  -8   3   0    5.27    0.67 
  -8   3   0    4.13    0.51 
  -8   3   0    3.86    0.49 
  -8   3   0    5.02    0.49 
  -8   3   0    6.52    0.80 
  -8   3   0    3.78    0.63 
   7  -3   0    4.59    0.34 
   7  -3   0    5.63    0.60 
   7  -3   0    4.78    0.23 
   7  -3   0    4.84    0.52 
   7  -3   0    5.04    0.56 
   7  -3   0    5.01    0.51 
   7  -3   0    4.70    0.54 
   7  -3   0    4.53    0.51 
  -7   3   0    5.09    0.53 
  -7   3   0    4.84    0.44 
  -7   3   0    5.14    0.42 
  -7   3   0    5.03    0.43 
  -7   3   0    4.03    0.56 
  -7   3   0    4.93    0.54 
  -7   3   0    4.30    0.55 
  -7   3   0    5.38    0.68 
   6  -3   0    2.16    0.32 
   6  -3   0    2.03    0.21 
   6  -3   0    1.78    0.37 
   6  -3   0    2.51    0.34 
   6  -3   0    2.15    0.23 
   6  -3   0    1.86    0.33 
   6  -3   0    2.10    0.28 
   6  -3   0    2.14    0.37 
  -6   3   0    1.82    0.39 
  -6   3   0    2.60    0.26 
  -6   3   0    1.88    0.31 
  -6   3   0    1.96    0.26 
  -6   3   0    1.92    0.26 
  -6   3   0    2.02    0.38 
  -6   3   0    1.87    0.35 
  -6   3   0    1.66    0.28 
   5  -3   0    8.80    0.57 
   5  -3   0    9.19    0.55 
   5  -3   0   10.03    0.49 
   5  -3   0    8.50    0.30 
   5  -3   0    9.05    0.49 
   5  -3   0    9.54    0.36 
   5  -3   0    8.54    0.57 
   5  -3   0    9.42    0.59 
   5  -3   0    9.13    0.33 
  -5   3   0    8.99    0.61 
  -5   3   0    9.16    0.51 
  -5   3   0    9.01    0.45 
  -5   3   0    8.54    0.34 
  -5   3   0    8.28    0.50 
  -5   3   0    9.03    0.62 
  -5   3   0    8.89    0.46 
  -5   3   0    9.08    0.54 
   4  -3   0   28.56    0.92 
   4  -3   0   29.48    0.73 
   4  -3   0   29.89    0.94 
   4  -3   0   29.34    0.88 
   4  -3   0   29.32    0.85 
   4  -3   0   29.25    0.60 
   4  -3   0   28.84    0.95 
  -4   3   0   30.04    0.96 
  -4   3   0   31.13    1.00 
  -4   3   0   30.01    0.86 
  -4   3   0   29.08    0.80 
  -4   3   0   30.71    0.96 
  -4   3   0   29.56    0.72 
  -4   3   0   30.19    0.84 
  -4   3   0   29.10    0.63 
  -4   3   0   29.34    0.85 
   3  -3   0    2.63    0.26 
  -3   3   0    2.95    0.22 
  -3   3   0    2.04    0.26 
  -3   3   0    3.22    0.27 
  -3   3   0    2.78    0.29 
  -3   3   0    2.80    0.27 
  -3   3   0    2.87    0.24 
   2  -3   0    0.74    0.12 
   2  -3   0    0.67    0.14 
   2  -3   0    0.74    0.15 
   2  -3   0    0.81    0.14 
   2  -3   0    0.91    0.14 
   2  -3   0    0.83    0.15 
  -2   3   0    0.60    0.13 
  -2   3   0    0.64    0.13 
  -2   3   0    0.55    0.13 
  -2   3   0    0.90    0.14 
  -2   3   0    0.60    0.08 
  -2   3   0    0.60    0.13 
  -2   3   0    0.70    0.14 
  -2   3   0    0.81    0.17 
  -2   3   0    0.87    0.16 
   1  -3   0   67.23    1.45 
   1  -3   0   66.80    1.34 
   1  -3   0   65.60    1.40 
   1  -3   0   70.54    1.42 
   1  -3   0   69.15    1.44 
   1  -3   0   69.09    1.34 
   1  -3   0   65.92    1.40 
   1  -3   0   69.21    1.26 
  -1   3   0   68.89    1.44 
  -1   3   0   64.19    1.43 
  -1   3   0   70.08    1.43 
  -1   3   0   68.05    1.32 
  -1   3   0   65.14    1.40 
  -1   3   0   67.25    1.35 
  -1   3   0   67.28    1.40 
   0  -3   0   68.42    1.47 
   0  -3   0   68.37    1.34 
   0  -3   0   71.33    1.37 
   0  -3   0   67.29    1.38 
   0  -3   0   68.77    1.47 
   0  -3   0   68.87    1.44 
   0  -3   0   68.19    1.45 
   0  -3   0   65.40    1.43 
   0   3   0   69.89    1.34 
   0   3   0   70.95    1.45 
   0   3   0   70.33    1.47 
   0   3   0   67.74    1.28 
   0   3   0   69.60    1.44 
   0   3   0   69.61    1.44 
   0   3   0   68.43    1.47 
   0   3   0   69.33    1.36 
  -1  -3   0    0.08    0.13 
  -1  -3   0    0.11    0.09 
  -1  -3   0    0.25    0.12 
  -1  -3   0    0.32    0.12 
  -1  -3   0    0.03    0.08 
  -1  -3   0    0.06    0.07 
  -1  -3   0    0.13    0.07 
   1   3   0    0.15    0.11 
   1   3   0    0.07    0.04 
   1   3   0    0.18    0.11 
   1   3   0    0.06    0.07 
   1   3   0    0.05    0.07 
   1   3   0    0.12    0.10 
   1   3   0    0.16    0.13 
   1   3   0    0.02    0.09 
   1   3   0    0.20    0.07 
  -2  -3   0    9.09    0.48 
  -2  -3   0    9.40    0.38 
  -2  -3   0    9.25    0.42 
  -2  -3   0    8.82    0.41 
  -2  -3   0    8.95    0.36 
  -2  -3   0    9.04    0.43 
   2   3   0    8.76    0.37 
   2   3   0    9.16    0.33 
   2   3   0    8.70    0.42 
   2   3   0    9.01    0.34 
   2   3   0    8.98    0.40 
   2   3   0    9.58    0.48 
  -3  -3   0   57.28    1.35 
  -3  -3   0   54.74    1.33 
  -3  -3   0   56.13    1.42 
  -3  -3   0   54.49    1.44 
  -3  -3   0   53.75    1.38 
  -3  -3   0   54.29    1.21 
  -3  -3   0   56.06    1.29 
   3   3   0   54.50    1.24 
   3   3   0   56.14    1.33 
   3   3   0   55.43    1.42 
   3   3   0   54.27    1.21 
   3   3   0   53.90    1.34 
   3   3   0   53.30    1.36 
  -4  -3   0    0.46    0.14 
  -4  -3   0    0.46    0.17 
  -4  -3   0    0.17    0.07 
  -4  -3   0    0.51    0.20 
  -4  -3   0   -0.14    0.25 
  -4  -3   0    0.27    0.19 
  -4  -3   0    0.39    0.26 
  -4  -3   0    0.31    0.20 
  -4  -3   0    0.11    0.24 
  -4  -3   0    0.30    0.21 
   4   3   0    0.06    0.17 
   4   3   0    0.02    0.15 
   4   3   0    0.23    0.15 
   4   3   0    0.03    0.15 
   4   3   0    0.12    0.21 
   4   3   0    0.24    0.23 
  -5  -3   0    0.14    0.27 
  -5  -3   0    0.02    0.25 
  -5  -3   0    0.27    0.29 
  -5  -3   0    0.09    0.30 
  -5  -3   0    0.10    0.32 
  -5  -3   0   -0.07    0.15 
  -5  -3   0    0.35    0.23 
  -5  -3   0    0.08    0.20 
   5   3   0    0.10    0.08 
   5   3   0    0.12    0.19 
   5   3   0   -0.04    0.30 
   5   3   0    0.09    0.19 
   5   3   0    0.22    0.21 
   5   3   0   -0.12    0.25 
  -6  -3   0    6.93    0.77 
  -6  -3   0    7.65    0.69 
  -6  -3   0    6.21    0.64 
  -6  -3   0    7.42    0.35 
  -6  -3   0    7.63    0.67 
  -6  -3   0    8.06    0.72 
  -6  -3   0    7.42    0.58 
  -6  -3   0    7.27    0.37 
   6   3   0    6.17    0.57 
   6   3   0    8.17    0.58 
   6   3   0    6.41    0.62 
   6   3   0    6.65    0.70 
  -7  -3   0    4.77    0.72 
  -7  -3   0    2.95    0.60 
  -7  -3   0    4.74    0.35 
  -7  -3   0    5.15    0.67 
  -7  -3   0    5.20    0.68 
  -7  -3   0    5.01    0.30 
  -7  -3   0    3.85    0.56 
  -7  -3   0    4.53    0.49 
  -7  -3   0    4.39    0.65 
   7   3   0    5.51    0.56 
   7   3   0    4.29    0.51 
   7   3   0    4.18    0.57 
   7   3   0    4.05    0.54 
   7   3   0    5.89    0.60 
  -8  -3   0   66.73    2.14 
  -8  -3   0   61.81    1.82 
  -8  -3   0   64.93    2.15 
  -8  -3   0   62.43    2.00 
  -8  -3   0   60.70    1.98 
  -8  -3   0   61.51    2.21 
  -8  -3   0   62.09    2.10 
  -8  -3   0   61.70    1.34 
   8   3   0   63.44    1.98 
   8   3   0   61.06    1.82 
   8   3   0   59.96    1.91 
   8   3   0   63.70    1.73 
   8   3   0   59.30    1.85 
  -9  -3   0   46.82    1.80 
  -9  -3   0   47.52    2.00 
  -9  -3   0   49.48    1.90 
  -9  -3   0   49.69    2.07 
  -9  -3   0   49.88    2.21 
  -9  -3   0   47.29    1.17 
  -9  -3   0   51.67    2.08 
  -9  -3   0   49.61    1.69 
   9   3   0   49.96    1.70 
   9   3   0   49.94    1.74 
   9   3   0   50.79    1.94 
   9   3   0   51.85    1.61 
   9   3   0   48.12    1.79 
 -10  -3   0    3.52    0.88 
 -10  -3   0    2.44    0.57 
 -10  -3   0    1.56    0.87 
 -10  -3   0    3.01    0.97 
 -10  -3   0    3.10    0.91 
 -10  -3   0    2.20    0.34 
 -10  -3   0    2.93    1.05 
 -10  -3   0    2.72    0.74 
  10   3   0    2.51    0.68 
  10   3   0    1.36    0.58 
  10   3   0    2.32    0.62 
 -11  -3   0    1.41    0.68 
 -11  -3   0    1.67    1.07 
 -11  -3   0   -0.08    1.00 
 -11  -3   0   -0.81    1.15 
 -11  -3   0    0.25    0.81 
 -11  -3   0    0.05    0.32 
 -11  -3   0    1.92    1.13 
 -11  -3   0   -0.68    0.90 
  11   3   0   -0.09    0.71 
  11   3   0    0.17    0.64 
  11   3   0    0.43    0.69 
 -12  -3   0   -1.42    1.24 
 -12  -3   0    2.30    1.31 
 -12  -3   0    0.77    0.94 
 -12  -3   0   -0.32    1.24 
  12   3   0    1.22    0.86 
  12   3   0    0.27    0.86 
  12   3   0    1.69    0.74 
 -13  -3   0    4.68    1.62 
 -13  -3   0    4.55    1.73 
 -13  -3   0    6.74    1.24 
 -13  -3   0    7.20    1.69 
  13   3   0    3.20    1.07 
  15  -4   0   -0.06    1.19 
 -15   4   0   -2.67    1.81 
 -15   4   0   -2.23    1.78 
 -15   4   0   -0.36    1.02 
 -15   4   0    1.21    0.99 
  14  -4   0    0.98    1.11 
  14  -4   0    2.04    0.96 
 -14   4   0    2.28    1.43 
 -14   4   0    1.60    0.95 
 -14   4   0    1.76    0.88 
 -14   4   0    1.06    0.93 
 -14   4   0    2.70    1.29 
 -14   4   0    2.06    1.55 
  13  -4   0    1.21    0.86 
  13  -4   0    0.48    0.70 
  13  -4   0    3.62    0.71 
  13  -4   0   -1.22    0.81 
 -13   4   0    2.60    1.26 
 -13   4   0    0.47    0.76 
 -13   4   0    1.44    1.04 
 -13   4   0    1.98    0.44 
 -13   4   0    2.06    0.79 
 -13   4   0    1.09    0.59 
 -13   4   0    1.16    0.75 
 -13   4   0    1.60    1.21 
  12  -4   0    0.05    0.63 
  12  -4   0   -0.35    0.53 
  12  -4   0    1.03    0.77 
  12  -4   0    0.00    0.37 
  12  -4   0    0.66    0.65 
 -12   4   0    0.25    0.43 
 -12   4   0    1.53    1.08 
 -12   4   0   -0.18    0.93 
 -12   4   0   -0.37    0.84 
 -12   4   0    1.15    0.63 
 -12   4   0    0.43    0.62 
 -12   4   0    0.25    0.37 
 -12   4   0    0.45    0.59 
  11  -4   0    2.59    0.39 
  11  -4   0    2.64    0.75 
  11  -4   0    3.74    0.51 
  11  -4   0    2.72    0.58 
  11  -4   0    3.85    0.69 
  11  -4   0    3.53    0.79 
 -11   4   0    3.12    0.52 
 -11   4   0    3.20    0.63 
 -11   4   0    2.94    0.77 
 -11   4   0    2.98    0.64 
 -11   4   0    1.69    0.43 
 -11   4   0    2.46    0.51 
  10  -4   0    8.34    0.84 
  10  -4   0    9.83    0.90 
  10  -4   0    9.60    0.58 
  10  -4   0    9.47    0.90 
  10  -4   0   11.21    1.04 
  10  -4   0   10.39    0.68 
  10  -4   0   10.86    1.07 
  10  -4   0    9.08    0.89 
 -10   4   0    9.73    0.75 
 -10   4   0   10.89    0.95 
 -10   4   0   10.42    0.72 
 -10   4   0   10.86    0.78 
 -10   4   0    8.88    1.02 
 -10   4   0   13.32    1.30 
 -10   4   0   10.66    0.97 
 -10   4   0   11.44    1.08 
   9  -4   0   14.85    1.04 
   9  -4   0   13.75    1.03 
   9  -4   0   14.47    0.39 
   9  -4   0   14.11    0.64 
   9  -4   0   14.49    0.59 
   9  -4   0   13.10    0.98 
   9  -4   0   13.83    0.90 
   9  -4   0   12.97    0.90 
   9  -4   0   14.47    0.86 
  -9   4   0   14.99    0.91 
  -9   4   0   14.58    0.77 
  -9   4   0   15.35    1.06 
  -9   4   0   13.88    0.72 
  -9   4   0   13.90    0.74 
  -9   4   0   13.18    1.14 
  -9   4   0   15.65    1.20 
  -9   4   0   12.92    0.91 
   8  -4   0   21.53    1.12 
   8  -4   0   21.44    0.94 
   8  -4   0   20.43    0.65 
   8  -4   0   22.34    0.70 
   8  -4   0   22.10    0.60 
   8  -4   0   24.00    1.04 
   8  -4   0   20.08    1.03 
   8  -4   0   20.86    1.11 
  -8   4   0   20.91    0.98 
  -8   4   0   20.95    0.97 
  -8   4   0   20.80    1.23 
  -8   4   0   22.05    1.24 
  -8   4   0   22.30    0.86 
  -8   4   0   19.48    0.74 
  -8   4   0   24.06    1.11 
  -8   4   0   19.86    0.83 
   7  -4   0   12.57    0.80 
   7  -4   0   14.81    0.50 
   7  -4   0   14.26    0.87 
   7  -4   0   14.78    0.75 
   7  -4   0   13.34    0.72 
   7  -4   0   15.57    0.49 
   7  -4   0   15.76    0.85 
  -7   4   0   14.52    0.81 
  -7   4   0   14.54    0.92 
  -7   4   0   13.81    0.77 
  -7   4   0   13.60    0.67 
  -7   4   0   14.11    0.54 
  -7   4   0   13.92    0.74 
  -7   4   0   14.05    0.95 
  -7   4   0   15.51    0.68 
  -7   4   0   14.28    0.49 
   6  -4   0   21.91    0.96 
   6  -4   0   21.72    0.82 
   6  -4   0   22.34    0.53 
   6  -4   0   22.62    0.66 
   6  -4   0   20.59    0.91 
   6  -4   0   22.16    0.84 
   6  -4   0   22.67    0.91 
   6  -4   0   22.67    0.97 
  -6   4   0   21.24    0.59 
  -6   4   0   21.79    0.85 
  -6   4   0   23.18    1.00 
  -6   4   0   22.17    1.02 
  -6   4   0   21.67    0.85 
  -6   4   0   22.32    0.81 
  -6   4   0   21.39    0.76 
  -6   4   0   21.40    0.61 
   5  -4   0    0.43    0.18 
   5  -4   0    0.00    0.21 
   5  -4   0    0.27    0.16 
   5  -4   0    0.17    0.24 
   5  -4   0    0.44    0.24 
   5  -4   0    0.51    0.25 
   5  -4   0    0.29    0.06 
   5  -4   0    0.22    0.22 
   5  -4   0    0.29    0.20 
  -5   4   0    0.43    0.11 
  -5   4   0    0.30    0.16 
  -5   4   0    0.34    0.24 
  -5   4   0    0.53    0.21 
  -5   4   0   -0.11    0.23 
  -5   4   0    0.42    0.10 
  -5   4   0    0.13    0.20 
  -5   4   0   -0.13    0.22 
  -5   4   0    0.44    0.17 
   4  -4   0    3.06    0.28 
   4  -4   0    3.29    0.32 
   4  -4   0    2.98    0.34 
   4  -4   0    2.41    0.30 
   4  -4   0    3.57    0.36 
   4  -4   0    2.58    0.34 
   4  -4   0    3.57    0.35 
  -4   4   0    2.92    0.21 
  -4   4   0    3.33    0.39 
  -4   4   0    2.70    0.13 
  -4   4   0    2.82    0.31 
  -4   4   0    3.50    0.29 
  -4   4   0    3.05    0.35 
  -4   4   0    2.21    0.26 
  -4   4   0    3.07    0.31 
  -4   4   0    2.92    0.33 
   3  -4   0   35.94    0.95 
   3  -4   0   34.72    0.96 
   3  -4   0   35.24    0.90 
   3  -4   0   34.39    0.96 
   3  -4   0   35.82    1.02 
   3  -4   0   35.88    0.97 
   3  -4   0   37.22    0.96 
  -3   4   0   35.93    0.94 
  -3   4   0   35.12    0.95 
  -3   4   0   34.19    0.72 
  -3   4   0   33.69    0.95 
  -3   4   0   35.53    0.97 
  -3   4   0   34.93    1.02 
  -3   4   0   36.06    0.99 
  -3   4   0   34.33    0.92 
  -3   4   0   35.15    0.90 
   2  -4   0   46.62    1.00 
   2  -4   0   47.10    1.17 
   2  -4   0   47.04    1.12 
   2  -4   0   47.69    1.15 
   2  -4   0   48.16    1.08 
   2  -4   0   46.14    1.15 
   2  -4   0   47.40    1.13 
  -2   4   0   48.27    1.16 
  -2   4   0   48.33    1.15 
  -2   4   0   47.02    1.16 
  -2   4   0   47.80    1.15 
  -2   4   0   46.94    1.12 
  -2   4   0   47.00    1.08 
  -2   4   0   48.32    1.11 
   1  -4   0  313.58    5.70 
   1  -4   0  311.33    5.80 
   1  -4   0  303.24    5.89 
   1  -4   0  316.59    5.68 
   1  -4   0  313.91    5.66 
   1  -4   0  321.87    6.06 
   1  -4   0  311.48    5.95 
   1  -4   0  324.74    5.93 
  -1   4   0  315.74    5.70 
  -1   4   0  329.04    5.64 
  -1   4   0  314.18    5.71 
  -1   4   0  316.06    5.90 
  -1   4   0  322.49    5.80 
  -1   4   0  326.52    5.92 
  -1   4   0  310.51    5.50 
  -1   4   0  307.71    6.07 
   0  -4   0    3.57    0.28 
   0  -4   0    3.71    0.20 
   0  -4   0    3.27    0.22 
   0  -4   0    3.35    0.29 
   0  -4   0    3.76    0.20 
   0  -4   0    3.19    0.30 
   0  -4   0    3.69    0.28 
   0  -4   0    3.61    0.24 
   0   4   0    3.42    0.22 
   0   4   0    3.77    0.29 
   0   4   0    3.77    0.20 
   0   4   0    4.28    0.32 
   0   4   0    3.85    0.29 
   0   4   0    3.59    0.28 
   0   4   0    3.70    0.22 
  -1  -4   0    3.34    0.28 
  -1  -4   0    3.41    0.24 
  -1  -4   0    3.58    0.22 
  -1  -4   0    3.81    0.22 
  -1  -4   0    3.97    0.36 
  -1  -4   0    3.40    0.31 
  -1  -4   0    3.84    0.31 
   1   4   0    3.66    0.30 
   1   4   0    3.62    0.15 
   1   4   0    3.49    0.30 
   1   4   0    3.58    0.30 
   1   4   0    3.59    0.29 
   1   4   0    4.12    0.23 
   1   4   0    4.16    0.36 
   1   4   0    3.67    0.26 
  -2  -4   0   51.04    1.25 
  -2  -4   0   53.29    1.41 
  -2  -4   0   55.16    1.20 
  -2  -4   0   51.93    1.34 
  -2  -4   0   52.82    1.34 
  -2  -4   0   51.08    1.21 
  -2  -4   0   52.00    1.30 
   2   4   0   56.52    1.33 
   2   4   0   54.51    1.18 
   2   4   0   53.30    1.35 
   2   4   0   52.39    1.24 
   2   4   0   55.38    1.41 
   2   4   0   51.56    1.33 
  -3  -4   0   10.32    0.64 
  -3  -4   0   10.93    0.58 
  -3  -4   0   10.35    0.48 
  -3  -4   0   11.02    0.55 
  -3  -4   0   11.13    0.50 
  -3  -4   0   10.81    0.56 
  -3  -4   0   11.37    0.52 
   3   4   0   10.71    0.54 
   3   4   0   10.96    0.55 
   3   4   0   10.59    0.43 
   3   4   0   11.61    0.52 
   3   4   0   10.33    0.59 
   3   4   0   10.73    0.44 
   3   4   0   10.82    0.63 
  -4  -4   0   17.20    0.62 
  -4  -4   0   16.04    0.76 
  -4  -4   0   15.71    0.74 
  -4  -4   0   16.48    0.78 
  -4  -4   0   15.85    0.72 
  -4  -4   0   17.45    0.71 
  -4  -4   0   16.13    0.85 
   4   4   0   16.66    0.73 
   4   4   0   16.36    0.62 
   4   4   0   16.30    0.83 
   4   4   0   17.00    0.71 
   4   4   0   16.38    0.60 
   4   4   0   16.82    0.72 
  -5  -4   0    6.18    0.65 
  -5  -4   0    6.29    0.55 
  -5  -4   0    6.01    0.43 
  -5  -4   0    6.35    0.68 
  -5  -4   0    5.43    0.55 
  -5  -4   0    6.82    0.64 
  -5  -4   0    6.23    0.61 
  -5  -4   0    5.84    0.58 
  -5  -4   0    5.82    0.58 
   5   4   0    5.66    0.44 
   5   4   0    5.66    0.61 
   5   4   0    6.35    0.46 
   5   4   0    5.51    0.55 
   5   4   0    6.05    0.51 
  -6  -4   0    8.35    0.49 
  -6  -4   0    7.93    0.84 
  -6  -4   0    8.73    0.69 
  -6  -4   0    8.87    0.76 
  -6  -4   0    9.23    0.78 
  -6  -4   0   11.40    0.90 
  -6  -4   0    9.82    0.81 
  -6  -4   0    9.52    0.74 
   6   4   0   10.12    0.74 
   6   4   0    8.35    0.66 
   6   4   0    9.71    0.84 
   6   4   0    9.32    0.59 
   6   4   0    9.37    0.58 
   6   4   0    8.55    0.66 
  -7  -4   0   -0.17    0.50 
  -7  -4   0    0.71    0.41 
  -7  -4   0    0.14    0.51 
  -7  -4   0    0.56    0.46 
  -7  -4   0    0.03    0.21 
  -7  -4   0    0.22    0.46 
  -7  -4   0    0.24    0.47 
  -7  -4   0    0.26    0.41 
   7   4   0    0.54    0.39 
   7   4   0    0.62    0.33 
   7   4   0   -0.16    0.35 
   7   4   0    0.16    0.41 
   7   4   0    0.55    0.44 
   7   4   0    0.82    0.38 
  -8  -4   0   36.23    0.89 
  -8  -4   0   36.99    1.77 
  -8  -4   0   38.31    1.60 
  -8  -4   0   41.18    1.73 
  -8  -4   0   41.19    1.70 
  -8  -4   0   36.16    1.57 
  -8  -4   0   39.80    1.47 
  -8  -4   0   41.95    1.87 
   8   4   0   38.34    1.56 
   8   4   0   38.97    1.34 
   8   4   0   36.56    1.59 
   8   4   0   41.99    1.36 
   8   4   0   36.39    1.47 
   8   4   0   37.20    1.42 
  -9  -4   0   12.16    1.37 
  -9  -4   0   13.15    1.23 
  -9  -4   0   13.08    1.35 
  -9  -4   0   11.70    1.04 
  -9  -4   0   11.27    1.08 
  -9  -4   0   12.15    1.18 
  -9  -4   0   11.61    1.18 
   9   4   0   12.33    1.05 
   9   4   0   11.46    1.20 
   9   4   0    9.37    1.02 
   9   4   0   10.70    1.07 
   9   4   0   13.03    0.97 
 -10  -4   0    0.96    0.61 
 -10  -4   0    1.20    0.84 
 -10  -4   0    1.16    0.82 
 -10  -4   0    0.47    0.91 
 -10  -4   0   -0.21    0.64 
 -10  -4   0    1.90    0.96 
  10   4   0    0.68    0.71 
  10   4   0    1.48    0.72 
  10   4   0    0.33    0.60 
  10   4   0    0.21    0.76 
  10   4   0    0.71    0.64 
  10   4   0   -0.38    1.09 
  10   4   0    0.96    0.59 
 -11  -4   0   -0.34    0.83 
 -11  -4   0    0.90    0.78 
 -11  -4   0   -0.34    1.04 
 -11  -4   0    0.65    1.11 
 -11  -4   0   -1.11    1.00 
 -11  -4   0   -0.06    1.11 
  11   4   0    0.03    0.80 
  11   4   0   -0.53    0.73 
 -12  -4   0    2.19    1.07 
 -12  -4   0   -1.10    1.28 
 -12  -4   0    2.81    1.40 
 -12  -4   0    1.27    1.49 
  12   4   0    2.08    1.03 
  12   4   0    2.99    0.99 
 -13  -4   0    0.58    1.30 
 -13  -4   0   -1.25    1.66 
 -13  -4   0    2.78    1.85 
 -13  -4   0   -0.69    1.71 
  13   4   0   -0.61    1.11 
  15  -5   0    1.75    1.34 
 -15   5   0    2.23    1.07 
 -15   5   0    2.09    1.07 
 -15   5   0    4.29    1.89 
 -15   5   0   -0.18    1.66 
  14  -5   0    2.20    0.95 
  14  -5   0   -0.96    0.97 
  14  -5   0    0.92    0.60 
 -14   5   0   -0.57    1.36 
 -14   5   0   -1.41    0.82 
 -14   5   0    0.69    0.52 
 -14   5   0    1.50    0.83 
 -14   5   0   -0.63    1.33 
 -14   5   0    0.41    0.85 
 -14   5   0    0.34    0.72 
  13  -5   0   -0.66    0.79 
  13  -5   0    1.87    0.86 
  13  -5   0    0.07    0.71 
  13  -5   0    0.39    0.51 
 -13   5   0    0.34    0.72 
 -13   5   0    0.04    0.46 
 -13   5   0   -0.22    0.55 
 -13   5   0   -0.51    0.64 
 -13   5   0    1.30    1.18 
 -13   5   0   -0.95    1.16 
  12  -5   0    1.95    0.71 
  12  -5   0    1.00    0.42 
  12  -5   0    0.52    0.60 
  12  -5   0    1.31    0.80 
 -12   5   0    1.75    0.58 
 -12   5   0    1.02    0.47 
 -12   5   0    0.16    0.45 
 -12   5   0    0.55    0.59 
 -12   5   0    1.13    0.96 
 -12   5   0    1.71    1.03 
 -12   5   0    1.02    0.68 
  11  -5   0   -0.28    0.68 
  11  -5   0    0.44    0.34 
  11  -5   0    0.70    0.52 
  11  -5   0    0.31    0.53 
  11  -5   0    1.84    0.75 
 -11   5   0    0.14    0.41 
 -11   5   0    0.74    0.45 
 -11   5   0    0.86    0.52 
 -11   5   0    0.83    0.59 
 -11   5   0    1.15    0.43 
  10  -5   0   27.65    0.84 
  10  -5   0   27.29    0.68 
  10  -5   0   28.80    1.44 
  10  -5   0   27.22    1.43 
  10  -5   0   25.90    1.26 
  10  -5   0   25.64    1.29 
  10  -5   0   29.67    1.44 
  10  -5   0   26.76    1.25 
 -10   5   0   28.49    1.13 
 -10   5   0   26.71    0.99 
 -10   5   0   27.99    1.31 
 -10   5   0   28.29    1.69 
 -10   5   0   27.58    1.63 
 -10   5   0   26.56    1.24 
 -10   5   0   25.66    1.06 
   9  -5   0   74.67    1.56 
   9  -5   0   74.75    1.59 
   9  -5   0   78.56    2.31 
   9  -5   0   74.72    2.17 
   9  -5   0   74.69    2.08 
   9  -5   0   71.10    2.28 
   9  -5   0   72.98    2.01 
   9  -5   0   77.31    2.13 
  -9   5   0   78.66    2.01 
  -9   5   0   71.64    1.69 
  -9   5   0   76.62    2.09 
  -9   5   0   77.54    2.43 
  -9   5   0   73.80    2.45 
  -9   5   0   72.61    1.91 
  -9   5   0   75.24    2.07 
   8  -5   0    6.33    0.65 
   8  -5   0    5.23    0.54 
   8  -5   0    5.09    0.63 
   8  -5   0    5.42    0.40 
   8  -5   0    4.99    0.29 
   8  -5   0    4.77    0.67 
   8  -5   0    4.65    0.62 
  -8   5   0    4.56    0.40 
  -8   5   0    5.48    0.61 
  -8   5   0    4.82    0.71 
  -8   5   0    6.02    0.62 
  -8   5   0    6.50    0.77 
  -8   5   0    4.31    0.36 
  -8   5   0    5.52    0.56 
  -8   5   0    4.61    0.49 
   7  -5   0    9.81    0.74 
   7  -5   0   10.02    0.29 
   7  -5   0    8.91    0.77 
   7  -5   0   10.82    0.76 
   7  -5   0    9.89    0.79 
   7  -5   0   10.93    0.51 
   7  -5   0   10.36    0.67 
   7  -5   0    9.91    0.68 
   7  -5   0    9.84    0.77 
  -7   5   0   10.14    0.64 
  -7   5   0    9.86    0.85 
  -7   5   0    9.07    0.58 
  -7   5   0    9.92    0.40 
  -7   5   0   10.02    0.70 
  -7   5   0    9.22    0.84 
  -7   5   0    9.67    0.69 
  -7   5   0   10.33    0.44 
   6  -5   0   13.14    0.71 
   6  -5   0   11.57    0.54 
   6  -5   0   11.63    0.71 
   6  -5   0   12.74    0.76 
   6  -5   0   12.77    0.68 
   6  -5   0   12.16    0.79 
   6  -5   0   12.94    0.67 
   6  -5   0   13.32    0.74 
  -6   5   0   12.30    0.37 
  -6   5   0   12.94    0.85 
  -6   5   0   11.89    0.77 
  -6   5   0   12.43    0.67 
  -6   5   0   12.96    0.65 
  -6   5   0   12.58    0.46 
  -6   5   0   13.08    0.71 
  -6   5   0   11.15    0.73 
  -6   5   0   12.09    0.63 
   5  -5   0   54.18    1.46 
   5  -5   0   52.34    1.28 
   5  -5   0   50.97    1.39 
   5  -5   0   52.74    1.39 
   5  -5   0   52.16    1.48 
   5  -5   0   53.58    1.42 
   5  -5   0   52.60    1.54 
   5  -5   0   53.07    1.50 
  -5   5   0   53.48    1.42 
  -5   5   0   50.06    1.37 
  -5   5   0   52.45    1.28 
  -5   5   0   54.77    1.53 
  -5   5   0   53.49    1.57 
  -5   5   0   51.39    1.35 
  -5   5   0   54.79    1.50 
  -5   5   0   52.78    1.00 
  -5   5   0   52.69    1.24 
  -5   5   0   52.42    1.41 
   4  -5   0    5.67    0.38 
   4  -5   0    6.04    0.44 
   4  -5   0    6.04    0.44 
   4  -5   0    6.50    0.50 
   4  -5   0    6.01    0.44 
   4  -5   0    6.64    0.44 
  -4   5   0    5.82    0.23 
  -4   5   0    6.09    0.19 
  -4   5   0    5.31    0.45 
  -4   5   0    5.56    0.43 
  -4   5   0    5.58    0.39 
  -4   5   0    5.77    0.43 
  -4   5   0    6.16    0.45 
  -4   5   0    5.61    0.39 
  -4   5   0    5.74    0.43 
  -4   5   0    6.17    0.49 
   3  -5   0    1.82    0.23 
   3  -5   0    2.25    0.28 
   3  -5   0    1.63    0.26 
   3  -5   0    2.10    0.28 
   3  -5   0    1.82    0.24 
   3  -5   0    2.07    0.26 
   3  -5   0    1.95    0.28 
  -3   5   0    2.47    0.29 
  -3   5   0    1.54    0.23 
  -3   5   0    1.58    0.23 
  -3   5   0    1.91    0.29 
  -3   5   0    1.91    0.24 
  -3   5   0    2.06    0.29 
  -3   5   0    1.57    0.22 
   2  -5   0    0.68    0.18 
   2  -5   0    0.90    0.15 
   2  -5   0    1.11    0.21 
   2  -5   0    0.92    0.19 
   2  -5   0    1.08    0.16 
   2  -5   0    0.82    0.15 
   2  -5   0    0.83    0.20 
  -2   5   0    1.31    0.19 
  -2   5   0    0.91    0.10 
  -2   5   0    0.99    0.19 
  -2   5   0    0.81    0.16 
  -2   5   0    0.84    0.20 
  -2   5   0    1.07    0.19 
  -2   5   0    0.50    0.17 
  -2   5   0    0.88    0.19 
  -2   5   0    0.73    0.17 
   1  -5   0   41.53    1.04 
   1  -5   0   40.82    1.12 
   1  -5   0   41.12    1.09 
   1  -5   0   41.32    1.10 
   1  -5   0   41.46    0.94 
   1  -5   0   39.76    1.00 
   1  -5   0   40.83    0.98 
   1  -5   0   39.37    0.91 
  -1   5   0   39.30    1.01 
  -1   5   0   39.93    0.96 
  -1   5   0   43.62    1.13 
  -1   5   0   38.92    1.09 
  -1   5   0   39.95    0.95 
  -1   5   0   42.30    1.09 
  -1   5   0   42.56    1.05 
  -1   5   0   41.68    0.85 
   0  -5   0   11.14    0.39 
   0  -5   0   10.32    0.53 
   0  -5   0   11.23    0.51 
   0  -5   0   10.79    0.43 
   0  -5   0   10.89    0.52 
   0  -5   0   10.37    0.50 
   0  -5   0   11.01    0.43 
   0  -5   0   11.16    0.40 
   0   5   0   10.95    0.51 
   0   5   0   10.61    0.39 
   0   5   0   11.46    0.54 
   0   5   0   11.24    0.43 
   0   5   0    9.96    0.49 
   0   5   0   10.40    0.51 
   0   5   0   10.59    0.40 
   0   5   0   11.55    0.38 
  -1  -5   0    4.00    0.25 
  -1  -5   0    3.96    0.36 
  -1  -5   0    3.52    0.37 
  -1  -5   0    4.11    0.38 
  -1  -5   0    4.24    0.27 
  -1  -5   0    3.09    0.34 
  -1  -5   0    4.09    0.29 
   1   5   0    3.93    0.35 
   1   5   0    4.12    0.25 
   1   5   0    4.05    0.26 
   1   5   0    3.68    0.34 
   1   5   0    3.91    0.19 
   1   5   0    3.89    0.29 
   1   5   0    3.21    0.35 
   1   5   0    3.56    0.34 
  -2  -5   0   21.18    0.74 
  -2  -5   0   21.51    0.67 
  -2  -5   0   21.56    0.80 
  -2  -5   0   22.98    0.89 
  -2  -5   0   21.14    0.68 
  -2  -5   0   21.25    0.80 
  -2  -5   0   21.91    0.75 
   2   5   0   22.36    0.87 
   2   5   0   22.06    0.73 
   2   5   0   21.66    0.68 
   2   5   0   21.66    0.79 
   2   5   0   22.26    0.65 
   2   5   0   20.95    0.77 
   2   5   0   22.00    0.80 
  -3  -5   0    9.43    0.52 
  -3  -5   0   10.21    0.69 
  -3  -5   0    9.64    0.56 
  -3  -5   0    9.70    0.59 
  -3  -5   0    9.42    0.60 
  -3  -5   0    8.81    0.52 
  -3  -5   0    9.47    0.49 
   3   5   0    9.52    0.66 
   3   5   0    9.61    0.49 
   3   5   0    8.92    0.44 
   3   5   0    9.44    0.58 
   3   5   0    9.71    0.63 
   3   5   0    9.59    0.54 
  -4  -5   0   17.72    0.86 
  -4  -5   0   17.88    0.84 
  -4  -5   0   16.69    0.69 
  -4  -5   0   18.23    0.82 
  -4  -5   0   18.26    0.76 
  -4  -5   0   17.98    0.97 
  -4  -5   0   17.68    0.82 
   4   5   0   17.88    0.75 
   4   5   0   17.83    0.91 
   4   5   0   16.70    0.76 
   4   5   0   18.75    0.68 
   4   5   0   19.43    0.93 
   4   5   0   17.76    0.64 
   4   5   0   18.00    0.82 
  -5  -5   0    8.86    0.67 
  -5  -5   0    9.74    0.73 
  -5  -5   0    9.14    0.57 
  -5  -5   0   10.02    0.74 
  -5  -5   0    8.72    0.75 
  -5  -5   0    8.58    0.85 
  -5  -5   0    8.62    0.66 
  -5  -5   0    8.90    0.74 
  -5  -5   0    9.33    0.65 
   5   5   0    9.10    0.52 
   5   5   0   10.02    0.65 
   5   5   0    9.32    0.54 
   5   5   0   10.13    0.67 
   5   5   0    9.91    0.72 
   5   5   0    9.65    0.84 
  -6  -5   0    3.29    0.56 
  -6  -5   0    2.33    0.47 
  -6  -5   0    2.64    0.65 
  -6  -5   0    3.03    0.36 
  -6  -5   0    3.05    0.52 
  -6  -5   0    2.74    0.59 
  -6  -5   0    4.33    0.60 
  -6  -5   0    3.36    0.52 
   6   5   0    2.83    0.21 
   6   5   0    3.15    0.44 
   6   5   0    2.69    0.59 
   6   5   0    3.81    0.57 
   6   5   0    2.74    0.41 
   6   5   0    2.43    0.38 
   6   5   0    2.42    0.46 
   6   5   0    2.48    0.55 
  -7  -5   0    5.49    0.82 
  -7  -5   0    4.90    0.71 
  -7  -5   0    5.12    0.72 
  -7  -5   0    4.68    0.77 
  -7  -5   0    5.03    0.51 
  -7  -5   0    6.20    0.68 
  -7  -5   0    6.33    0.75 
  -7  -5   0    5.78    0.76 
   7   5   0    4.42    0.57 
   7   5   0    5.81    0.79 
   7   5   0    5.28    0.68 
   7   5   0    4.84    0.83 
   7   5   0    4.04    0.46 
   7   5   0    5.30    0.58 
   7   5   0    5.00    0.64 
  -8  -5   0   13.22    1.41 
  -8  -5   0   14.30    1.06 
  -8  -5   0   15.06    1.32 
  -8  -5   0   13.87    1.43 
  -8  -5   0   14.84    1.22 
  -8  -5   0   14.90    1.28 
  -8  -5   0   14.79    0.63 
   8   5   0   13.21    0.86 
   8   5   0   14.47    1.24 
   8   5   0   14.42    1.10 
   8   5   0   13.68    1.44 
   8   5   0   14.21    1.11 
   8   5   0   14.16    0.91 
   8   5   0   13.53    1.02 
  -9  -5   0    5.91    0.90 
  -9  -5   0    6.79    1.04 
  -9  -5   0    8.61    1.02 
  -9  -5   0    6.72    0.82 
  -9  -5   0    6.41    1.13 
  -9  -5   0    6.77    1.20 
   9   5   0    6.83    0.96 
   9   5   0    2.82    1.09 
   9   5   0    7.87    0.79 
   9   5   0    7.23    0.85 
   9   5   0    9.37    1.00 
 -10  -5   0    1.63    0.83 
 -10  -5   0    2.06    0.95 
 -10  -5   0    1.13    1.22 
 -10  -5   0    1.24    0.94 
 -10  -5   0    1.71    0.77 
 -10  -5   0    0.12    0.93 
 -10  -5   0    3.31    1.15 
  10   5   0    1.35    0.86 
  10   5   0    2.08    0.74 
  10   5   0    1.37    0.74 
 -11  -5   0    2.89    1.27 
 -11  -5   0    0.18    1.29 
 -11  -5   0    1.42    1.11 
 -11  -5   0    1.45    1.02 
 -11  -5   0    0.92    1.22 
  11   5   0    1.32    0.89 
  11   5   0   -0.14    0.94 
 -12  -5   0    2.82    1.56 
 -12  -5   0   -0.28    1.61 
 -12  -5   0    0.06    1.10 
 -12  -5   0   -0.57    1.42 
 -12  -5   0    2.66    1.68 
  12   5   0   -0.86    1.09 
  12   5   0    3.43    1.12 
  15  -6   0   -1.50    1.65 
  15  -6   0    0.71    1.20 
 -15   6   0    0.98    0.98 
 -15   6   0    3.62    1.77 
 -15   6   0   -0.38    1.05 
 -15   6   0   -1.42    1.56 
 -15   6   0   -0.23    0.64 
  14  -6   0    0.32    0.98 
  14  -6   0   -0.55    0.88 
  14  -6   0   -1.54    1.23 
  14  -6   0   -0.26    0.43 
 -14   6   0   -0.65    0.80 
 -14   6   0   -1.69    0.87 
 -14   6   0   -0.01    1.33 
 -14   6   0   -2.92    1.45 
 -14   6   0   -0.77    0.76 
 -14   6   0    0.52    0.66 
 -14   6   0    0.19    0.58 
  13  -6   0    0.13    1.03 
  13  -6   0   -0.31    0.77 
  13  -6   0    0.96    1.10 
  13  -6   0    0.91    0.36 
  13  -6   0    0.15    0.71 
  13  -6   0    0.83    0.86 
 -13   6   0    0.07    0.62 
 -13   6   0    0.69    0.57 
 -13   6   0    0.11    0.53 
 -13   6   0    0.26    0.69 
 -13   6   0    2.20    0.78 
 -13   6   0    0.15    1.12 
 -13   6   0    1.74    1.16 
  12  -6   0    2.06    0.69 
  12  -6   0    1.04    0.60 
  12  -6   0    0.95    0.89 
  12  -6   0    0.72    0.94 
  12  -6   0    0.95    0.30 
  12  -6   0    2.32    0.82 
 -12   6   0    0.27    0.95 
 -12   6   0    0.91    0.55 
 -12   6   0    1.01    0.48 
 -12   6   0    1.35    0.67 
 -12   6   0    0.88    0.49 
 -12   6   0    0.59    0.59 
 -12   6   0    1.42    0.98 
  11  -6   0   -0.96    0.62 
  11  -6   0    0.00    0.21 
  11  -6   0   -0.25    0.49 
  11  -6   0   -1.22    0.50 
  11  -6   0   -0.03    0.62 
  11  -6   0    0.14    0.21 
  11  -6   0    1.10    0.73 
 -11   6   0   -0.21    0.38 
 -11   6   0   -0.18    0.42 
 -11   6   0   -0.60    0.43 
 -11   6   0   -0.43    0.78 
 -11   6   0    0.74    0.57 
 -11   6   0    0.17    0.49 
  10  -6   0    1.52    0.57 
  10  -6   0    1.39    0.28 
  10  -6   0    1.28    0.20 
  10  -6   0    1.25    0.54 
  10  -6   0    2.21    0.63 
  10  -6   0    1.71    0.54 
  10  -6   0    0.85    0.53 
  10  -6   0    1.01    0.74 
  10  -6   0    1.81    0.51 
 -10   6   0    2.06    0.46 
 -10   6   0    1.66    0.45 
 -10   6   0    1.70    0.71 
 -10   6   0    0.84    0.64 
 -10   6   0    1.95    0.52 
 -10   6   0    0.92    0.31 
 -10   6   0    1.85    0.54 
   9  -6   0    3.86    0.55 
   9  -6   0    3.05    0.19 
   9  -6   0    1.92    0.55 
   9  -6   0    2.32    0.55 
   9  -6   0    4.08    0.65 
   9  -6   0    2.25    0.58 
   9  -6   0    3.83    0.37 
   9  -6   0    4.15    0.59 
  -9   6   0    2.70    0.42 
  -9   6   0    3.04    0.30 
  -9   6   0    3.74    0.72 
  -9   6   0    3.00    0.52 
  -9   6   0    3.75    0.50 
  -9   6   0    3.44    0.58 
  -9   6   0    3.35    0.69 
  -9   6   0    3.23    0.31 
   8  -6   0   12.44    0.95 
   8  -6   0   12.09    0.95 
   8  -6   0   10.33    0.80 
   8  -6   0   10.99    0.78 
   8  -6   0   12.18    0.60 
   8  -6   0   10.67    0.88 
   8  -6   0   10.38    0.83 
   8  -6   0   10.70    0.89 
  -8   6   0   10.81    0.94 
  -8   6   0   10.93    0.44 
  -8   6   0   10.11    0.75 
  -8   6   0   10.15    0.78 
  -8   6   0   11.16    0.50 
  -8   6   0   11.60    0.80 
  -8   6   0   10.56    0.70 
  -8   6   0   10.63    1.01 
   7  -6   0    7.82    0.77 
   7  -6   0    7.61    0.52 
   7  -6   0    8.49    0.69 
   7  -6   0    6.99    0.64 
   7  -6   0    8.48    0.78 
   7  -6   0    7.50    0.71 
   7  -6   0    8.21    0.77 
   7  -6   0    7.98    0.64 
  -7   6   0    7.86    0.43 
  -7   6   0    8.21    0.63 
  -7   6   0    7.66    0.31 
  -7   6   0    8.17    0.67 
  -7   6   0    8.07    0.74 
  -7   6   0    7.82    0.82 
  -7   6   0    7.52    0.58 
  -7   6   0    7.91    0.65 
  -7   6   0    7.64    0.75 
   6  -6   0   -0.03    0.25 
   6  -6   0    0.18    0.26 
   6  -6   0   -0.10    0.26 
   6  -6   0    0.72    0.29 
   6  -6   0    0.79    0.38 
   6  -6   0    0.33    0.31 
   6  -6   0    0.29    0.35 
   6  -6   0    0.69    0.24 
  -6   6   0    0.11    0.22 
  -6   6   0    0.38    0.29 
  -6   6   0    0.41    0.17 
  -6   6   0    0.41    0.25 
  -6   6   0    0.51    0.26 
  -6   6   0    0.41    0.09 
  -6   6   0    0.74    0.37 
  -6   6   0    0.47    0.35 
  -6   6   0    0.34    0.28 
   5  -6   0    0.91    0.25 
   5  -6   0    0.79    0.31 
   5  -6   0    0.68    0.29 
   5  -6   0    0.89    0.27 
   5  -6   0    0.60    0.23 
   5  -6   0    0.67    0.22 
   5  -6   0    0.73    0.25 
  -5   6   0    0.65    0.33 
  -5   6   0    0.70    0.09 
  -5   6   0    0.56    0.11 
  -5   6   0    0.93    0.28 
  -5   6   0    0.96    0.24 
  -5   6   0    0.85    0.29 
  -5   6   0    0.65    0.26 
  -5   6   0    0.49    0.23 
  -5   6   0    0.83    0.27 
   4  -6   0    0.80    0.22 
   4  -6   0    1.05    0.27 
   4  -6   0    0.43    0.22 
   4  -6   0    0.86    0.30 
   4  -6   0    0.58    0.22 
   4  -6   0    0.45    0.18 
   4  -6   0    0.91    0.25 
  -4   6   0    0.71    0.23 
  -4   6   0    0.59    0.24 
  -4   6   0    0.61    0.22 
  -4   6   0    0.53    0.21 
  -4   6   0    1.13    0.26 
  -4   6   0    0.62    0.23 
  -4   6   0    0.96    0.25 
   3  -6   0    0.25    0.17 
   3  -6   0    0.02    0.18 
   3  -6   0   -0.07    0.19 
   3  -6   0    0.48    0.17 
   3  -6   0    0.19    0.12 
   3  -6   0   -0.13    0.15 
   3  -6   0    0.12    0.22 
   3  -6   0    0.43    0.13 
  -3   6   0    0.08    0.19 
  -3   6   0    0.03    0.17 
  -3   6   0    0.32    0.17 
  -3   6   0    0.19    0.15 
  -3   6   0   -0.08    0.19 
  -3   6   0    0.24    0.18 
  -3   6   0    0.07    0.17 
   2  -6   0   49.34    1.16 
   2  -6   0   49.07    1.03 
   2  -6   0   51.47    1.24 
   2  -6   0   47.87    1.30 
   2  -6   0   48.79    1.19 
   2  -6   0   50.90    1.33 
   2  -6   0   48.65    1.25 
   2  -6   0   48.42    1.34 
  -2   6   0   48.83    1.19 
  -2   6   0   52.54    1.23 
  -2   6   0   48.07    1.04 
  -2   6   0   50.57    1.22 
  -2   6   0   49.37    1.26 
  -2   6   0   49.18    1.20 
  -2   6   0   48.95    1.29 
  -2   6   0   50.32    1.34 
   1  -6   0    4.53    0.29 
   1  -6   0    3.99    0.37 
   1  -6   0    4.58    0.38 
   1  -6   0    4.14    0.30 
   1  -6   0    3.90    0.27 
   1  -6   0    4.93    0.42 
   1  -6   0    4.06    0.41 
   1  -6   0    3.83    0.28 
  -1   6   0    4.74    0.40 
  -1   6   0    4.12    0.30 
  -1   6   0    4.32    0.32 
  -1   6   0    4.10    0.30 
  -1   6   0    4.42    0.41 
  -1   6   0    4.19    0.41 
  -1   6   0    4.97    0.42 
  -1   6   0    4.22    0.22 
   0  -6   0    4.84    0.30 
   0  -6   0    4.42    0.31 
   0  -6   0    5.19    0.36 
   0  -6   0    4.96    0.29 
   0  -6   0    4.92    0.27 
   0  -6   0    4.40    0.40 
   0  -6   0    5.14    0.47 
   0  -6   0    4.20    0.45 
   0  -6   0    4.63    0.43 
   0   6   0    4.98    0.42 
   0   6   0    4.64    0.31 
   0   6   0    4.50    0.40 
   0   6   0    4.75    0.32 
   0   6   0    5.50    0.31 
   0   6   0    4.56    0.42 
   0   6   0    4.86    0.30 
   0   6   0    5.19    0.45 
  -1  -6   0    0.58    0.24 
  -1  -6   0    0.30    0.23 
  -1  -6   0    0.86    0.27 
  -1  -6   0    0.57    0.16 
  -1  -6   0    0.44    0.22 
  -1  -6   0    0.69    0.15 
  -1  -6   0    0.57    0.16 
   1   6   0    0.37    0.19 
   1   6   0    0.36    0.12 
   1   6   0    0.81    0.23 
   1   6   0    0.68    0.16 
   1   6   0    0.37    0.21 
   1   6   0    0.38    0.15 
   1   6   0    0.51    0.25 
  -2  -6   0   13.49    0.57 
  -2  -6   0   13.91    0.69 
  -2  -6   0   13.96    0.55 
  -2  -6   0   14.30    0.71 
  -2  -6   0   13.68    0.78 
  -2  -6   0   14.40    0.63 
  -2  -6   0   13.24    0.64 
   2   6   0   13.04    0.65 
   2   6   0   13.69    0.70 
   2   6   0   13.22    0.59 
   2   6   0   13.66    0.66 
   2   6   0   12.97    0.52 
   2   6   0   14.24    0.55 
   2   6   0   13.87    0.77 
  -3  -6   0    2.89    0.42 
  -3  -6   0    2.93    0.38 
  -3  -6   0    3.11    0.38 
  -3  -6   0    3.39    0.42 
  -3  -6   0    2.68    0.47 
  -3  -6   0    3.28    0.40 
   3   6   0    3.84    0.42 
   3   6   0    3.27    0.49 
   3   6   0    3.23    0.42 
   3   6   0    2.47    0.30 
   3   6   0    3.22    0.44 
   3   6   0    3.04    0.43 
   3   6   0    3.17    0.33 
  -4  -6   0    6.84    0.57 
  -4  -6   0    6.71    0.66 
  -4  -6   0    6.56    0.63 
  -4  -6   0    8.22    0.85 
  -4  -6   0    7.50    0.60 
  -4  -6   0    7.07    0.66 
  -4  -6   0    7.66    0.59 
   4   6   0    7.28    0.75 
   4   6   0    7.14    0.54 
   4   6   0    7.50    0.66 
   4   6   0    6.98    0.57 
   4   6   0    7.26    0.72 
  -5  -6   0    3.86    0.56 
  -5  -6   0    4.14    0.59 
  -5  -6   0    3.90    0.62 
  -5  -6   0    4.02    0.46 
  -5  -6   0    3.26    0.48 
  -5  -6   0    3.77    0.59 
  -5  -6   0    3.96    0.51 
  -5  -6   0    3.77    0.49 
  -5  -6   0    3.77    0.57 
   5   6   0    3.94    0.63 
   5   6   0    4.63    0.50 
   5   6   0    4.28    0.50 
   5   6   0    5.15    0.68 
   5   6   0    4.37    0.61 
   5   6   0    3.18    0.37 
  -6  -6   0    0.29    0.31 
  -6  -6   0    0.42    0.44 
  -6  -6   0    0.09    0.46 
  -6  -6   0   -0.03    0.42 
  -6  -6   0   -0.02    0.42 
  -6  -6   0    0.18    0.44 
  -6  -6   0   -0.44    0.53 
  -6  -6   0    0.10    0.40 
   6   6   0   -0.02    0.36 
   6   6   0    0.11    0.28 
   6   6   0    0.14    0.36 
   6   6   0    0.79    0.42 
   6   6   0    0.00    0.28 
   6   6   0    0.95    0.59 
   6   6   0   -0.36    0.45 
  -7  -6   0    4.04    0.80 
  -7  -6   0    3.36    0.85 
  -7  -6   0    4.18    0.70 
  -7  -6   0    5.26    0.73 
  -7  -6   0    4.88    0.75 
  -7  -6   0    3.95    0.48 
  -7  -6   0    3.36    0.66 
   7   6   0    4.11    0.68 
   7   6   0    3.68    0.59 
   7   6   0    3.92    0.81 
   7   6   0    4.11    0.62 
   7   6   0    4.18    0.53 
   7   6   0    4.20    0.51 
   7   6   0    4.45    0.76 
  -8  -6   0    7.06    0.88 
  -8  -6   0    9.20    1.16 
  -8  -6   0    8.79    0.97 
  -8  -6   0    7.76    0.66 
  -8  -6   0    9.09    0.99 
  -8  -6   0    9.04    0.93 
   8   6   0    7.90    0.84 
   8   6   0   11.19    1.10 
   8   6   0    9.11    1.01 
   8   6   0    7.40    0.91 
   8   6   0    9.38    1.01 
  -9  -6   0   -0.25    0.32 
  -9  -6   0    0.19    0.95 
  -9  -6   0    1.67    1.07 
  -9  -6   0    0.89    0.73 
  -9  -6   0   -0.49    0.61 
  -9  -6   0    0.67    0.83 
  -9  -6   0   -0.01    0.96 
  -9  -6   0    0.17    0.75 
   9   6   0    1.16    1.08 
   9   6   0   -0.12    0.54 
   9   6   0   -0.63    0.73 
   9   6   0   -0.65    0.63 
   9   6   0    0.41    0.50 
 -10  -6   0    2.21    1.25 
 -10  -6   0   -1.80    1.00 
 -10  -6   0    0.96    0.93 
 -10  -6   0    0.02    0.97 
 -10  -6   0   -1.30    1.00 
 -10  -6   0    0.43    0.84 
  10   6   0    1.45    0.87 
  10   6   0   -0.74    0.76 
 -11  -6   0    0.48    1.20 
 -11  -6   0    0.86    1.14 
 -11  -6   0   -0.93    1.37 
 -11  -6   0    3.68    1.38 
 -11  -6   0    0.31    1.21 
  11   6   0    0.78    1.06 
  11   6   0    0.09    0.97 
 -12  -6   0   -1.22    1.53 
 -12  -6   0   -1.32    1.56 
 -12  -6   0   -1.40    1.25 
 -12  -6   0    0.46    1.62 
 -12  -6   0    0.42    1.87 
  12   6   0    0.75    1.20 
  16  -7   0    2.39    1.58 
  16  -7   0    3.92    2.15 
 -16   7   0    0.01    2.06 
 -16   7   0    0.37    1.26 
 -16   7   0    2.12    1.22 
 -16   7   0   -0.20    1.92 
  15  -7   0    2.61    1.23 
  15  -7   0    3.08    1.57 
  15  -7   0    0.03    1.15 
 -15   7   0   -1.54    1.03 
 -15   7   0   -0.22    1.61 
 -15   7   0    3.54    1.76 
 -15   7   0   -0.49    0.70 
 -15   7   0    0.52    1.00 
  14  -7   0    0.88    1.02 
  14  -7   0    0.65    0.96 
  14  -7   0    1.02    1.28 
 -14   7   0    0.04    0.63 
 -14   7   0    0.50    0.67 
 -14   7   0    0.72    1.50 
 -14   7   0    1.15    0.94 
 -14   7   0   -0.59    1.25 
 -14   7   0    0.74    0.84 
 -14   7   0    0.66    0.67 
  13  -7   0    0.98    1.08 
  13  -7   0    2.18    1.17 
  13  -7   0    1.47    0.85 
  13  -7   0    1.87    0.81 
  13  -7   0    2.55    0.88 
 -13   7   0    1.77    0.74 
 -13   7   0    0.34    1.06 
 -13   7   0    0.81    0.51 
 -13   7   0    1.61    1.34 
 -13   7   0    0.65    0.78 
 -13   7   0    1.90    0.65 
 -13   7   0    0.89    0.66 
  12  -7   0   -0.07    0.72 
  12  -7   0    0.19    0.71 
  12  -7   0   -0.34    0.84 
  12  -7   0   -0.25    0.65 
  12  -7   0    0.32    0.29 
 -12   7   0   -0.02    0.86 
 -12   7   0    0.38    0.55 
 -12   7   0    0.00    0.39 
 -12   7   0   -0.28    0.96 
 -12   7   0   -0.02    0.54 
 -12   7   0   -0.08    0.51 
  11  -7   0    2.74    0.68 
  11  -7   0    1.82    0.77 
  11  -7   0    2.02    0.62 
  11  -7   0    2.70    0.87 
  11  -7   0    2.25    0.35 
  11  -7   0    2.45    0.72 
 -11   7   0    2.49    0.38 
 -11   7   0    1.98    0.62 
 -11   7   0    2.81    0.59 
 -11   7   0    2.11    0.56 
 -11   7   0    2.20    0.87 
 -11   7   0    2.18    0.52 
  10  -7   0   10.43    1.02 
  10  -7   0    8.34    0.98 
  10  -7   0    8.70    0.62 
  10  -7   0    9.41    1.04 
  10  -7   0    9.06    0.91 
  10  -7   0    8.69    0.96 
  10  -7   0    9.09    0.98 
 -10   7   0    8.23    0.86 
 -10   7   0    9.29    1.11 
 -10   7   0    7.73    0.81 
 -10   7   0    9.77    0.92 
 -10   7   0    8.57    1.00 
 -10   7   0    7.23    0.52 
 -10   7   0    8.39    0.49 
 -10   7   0   10.14    0.86 
   9  -7   0    1.10    0.32 
   9  -7   0    0.77    0.62 
   9  -7   0    1.77    0.57 
   9  -7   0    1.19    0.48 
   9  -7   0    1.63    0.50 
   9  -7   0    0.80    0.55 
   9  -7   0    1.00    0.41 
  -9   7   0    0.71    0.39 
  -9   7   0    1.01    0.26 
  -9   7   0    1.05    0.21 
  -9   7   0    0.72    0.40 
  -9   7   0    0.71    0.41 
  -9   7   0    0.93    0.61 
  -9   7   0    1.42    0.65 
  -9   7   0    1.49    0.50 
   8  -7   0    0.53    0.31 
   8  -7   0    0.40    0.45 
   8  -7   0    0.58    0.44 
   8  -7   0    0.32    0.32 
   8  -7   0   -0.03    0.43 
   8  -7   0    0.51    0.42 
   8  -7   0   -0.01    0.37 
   8  -7   0   -0.11    0.41 
  -8   7   0    0.33    0.42 
  -8   7   0    0.73    0.36 
  -8   7   0    1.03    0.46 
  -8   7   0   -0.05    0.33 
  -8   7   0    0.43    0.22 
  -8   7   0    0.18    0.37 
  -8   7   0   -0.45    0.48 
  -8   7   0    0.33    0.35 
   7  -7   0    2.71    0.51 
   7  -7   0    2.30    0.37 
   7  -7   0    1.87    0.46 
   7  -7   0    2.26    0.46 
   7  -7   0    2.60    0.43 
   7  -7   0    2.67    0.54 
   7  -7   0    2.18    0.44 
  -7   7   0    2.37    0.39 
  -7   7   0    1.82    0.45 
  -7   7   0    1.86    0.45 
  -7   7   0    2.26    0.54 
  -7   7   0    2.32    0.40 
  -7   7   0    2.96    0.45 
  -7   7   0    2.22    0.30 
   6  -7   0    2.99    0.48 
   6  -7   0    2.81    0.38 
   6  -7   0    3.85    0.53 
   6  -7   0    3.02    0.44 
   6  -7   0    4.04    0.44 
   6  -7   0    3.44    0.46 
   6  -7   0    3.77    0.48 
  -6   7   0    3.02    0.42 
  -6   7   0    3.93    0.47 
  -6   7   0    3.35    0.34 
  -6   7   0    3.41    0.17 
  -6   7   0    3.64    0.44 
  -6   7   0    3.01    0.21 
  -6   7   0    2.71    0.43 
  -6   7   0    3.51    0.53 
  -6   7   0    3.22    0.18 
  -6   7   0    2.76    0.40 
  -6   7   0    3.28    0.46 
   5  -7   0    3.52    0.43 
   5  -7   0    3.58    0.39 
   5  -7   0    4.68    0.49 
   5  -7   0    4.21    0.48 
   5  -7   0    4.37    0.48 
   5  -7   0    4.27    0.46 
   5  -7   0    3.87    0.47 
  -5   7   0    4.23    0.47 
  -5   7   0    4.04    0.45 
  -5   7   0    3.79    0.44 
  -5   7   0    4.53    0.51 
  -5   7   0    4.33    0.48 
  -5   7   0    3.40    0.42 
  -5   7   0    3.96    0.21 
  -5   7   0    3.62    0.41 
   4  -7   0   31.40    1.04 
   4  -7   0   33.03    1.11 
   4  -7   0   31.39    1.04 
   4  -7   0   31.61    0.99 
   4  -7   0   30.88    0.99 
   4  -7   0   32.23    1.11 
  -4   7   0   33.44    1.05 
  -4   7   0   31.42    0.82 
  -4   7   0   32.21    1.03 
  -4   7   0   31.01    1.06 
  -4   7   0   31.85    1.07 
  -4   7   0   30.16    1.07 
  -4   7   0   31.50    1.05 
  -4   7   0   31.17    1.06 
   3  -7   0    0.20    0.18 
   3  -7   0    0.20    0.17 
   3  -7   0    0.02    0.17 
   3  -7   0    0.14    0.15 
   3  -7   0    0.20    0.25 
   3  -7   0    0.37    0.23 
   3  -7   0    0.19    0.24 
   3  -7   0    0.23    0.09 
  -3   7   0    0.05    0.17 
  -3   7   0    0.16    0.06 
  -3   7   0    0.00    0.21 
  -3   7   0   -0.03    0.20 
  -3   7   0    0.13    0.20 
  -3   7   0    0.31    0.21 
  -3   7   0    0.33    0.21 
  -3   7   0    0.06    0.18 
  -3   7   0    0.22    0.20 
   2  -7   0   33.91    1.00 
   2  -7   0   34.64    0.83 
   2  -7   0   36.26    1.12 
   2  -7   0   35.02    0.98 
   2  -7   0   36.05    1.13 
   2  -7   0   36.24    0.94 
   2  -7   0   35.49    1.02 
   2  -7   0   35.90    1.16 
  -2   7   0   33.68    0.97 
  -2   7   0   34.79    1.02 
  -2   7   0   35.26    1.00 
  -2   7   0   35.87    1.01 
  -2   7   0   32.27    1.05 
  -2   7   0   32.89    0.84 
  -2   7   0   33.69    1.11 
  -2   7   0   34.67    1.10 
   1  -7   0   44.45    1.11 
   1  -7   0   45.68    1.08 
   1  -7   0   43.43    1.34 
   1  -7   0   45.55    1.07 
   1  -7   0   45.36    1.09 
   1  -7   0   45.80    1.18 
   1  -7   0   44.85    1.30 
   1  -7   0   44.27    1.30 
   1  -7   0   43.69    1.26 
  -1   7   0   43.26    1.27 
  -1   7   0   44.61    1.33 
  -1   7   0   43.79    1.10 
  -1   7   0   42.34    0.98 
  -1   7   0   46.43    1.32 
  -1   7   0   44.41    1.19 
  -1   7   0   44.29    1.13 
  -1   7   0   43.85    1.24 
   0  -7   0   17.00    0.77 
   0  -7   0   17.14    0.81 
   0  -7   0   17.01    0.59 
   0  -7   0   16.81    0.76 
   0  -7   0   17.08    0.60 
   0  -7   0   15.80    0.64 
   0  -7   0   17.33    0.83 
   0  -7   0   15.71    0.53 
   0   7   0   17.50    0.76 
   0   7   0   16.75    0.64 
   0   7   0   16.92    0.78 
   0   7   0   17.06    0.56 
   0   7   0   17.04    0.80 
   0   7   0   17.45    0.61 
   0   7   0   17.30    0.58 
  -1  -7   0    5.89    0.41 
  -1  -7   0    5.42    0.38 
  -1  -7   0    4.48    0.50 
  -1  -7   0    6.02    0.36 
  -1  -7   0    5.18    0.52 
  -1  -7   0    5.70    0.54 
  -1  -7   0    6.41    0.60 
   1   7   0    6.23    0.43 
   1   7   0    5.62    0.38 
   1   7   0    5.54    0.59 
   1   7   0    5.09    0.50 
   1   7   0    5.59    0.45 
   1   7   0    5.91    0.52 
   1   7   0    5.50    0.30 
  -2  -7   0    5.08    0.54 
  -2  -7   0    4.04    0.37 
  -2  -7   0    4.02    0.50 
  -2  -7   0    4.64    0.54 
  -2  -7   0    4.80    0.45 
  -2  -7   0    4.81    0.50 
  -2  -7   0    4.58    0.40 
   2   7   0    4.60    0.37 
   2   7   0    4.48    0.35 
   2   7   0    3.70    0.50 
   2   7   0    4.00    0.45 
   2   7   0    4.53    0.43 
   2   7   0    4.90    0.52 
   2   7   0    3.89    0.50 
  -3  -7   0    0.08    0.28 
  -3  -7   0    0.37    0.30 
  -3  -7   0    0.29    0.29 
  -3  -7   0    0.20    0.24 
  -3  -7   0   -0.03    0.40 
  -3  -7   0    0.12    0.29 
   3   7   0   -0.03    0.37 
   3   7   0    0.30    0.21 
   3   7   0    0.61    0.35 
   3   7   0    0.05    0.22 
   3   7   0    0.04    0.24 
   3   7   0   -0.06    0.16 
   3   7   0    0.45    0.31 
  -4  -7   0    7.04    0.72 
  -4  -7   0    7.79    0.83 
  -4  -7   0    5.30    0.59 
  -4  -7   0    6.35    0.61 
  -4  -7   0    6.16    0.66 
  -4  -7   0    6.41    0.63 
  -4  -7   0    7.28    0.69 
   4   7   0    6.40    0.65 
   4   7   0    7.18    0.71 
   4   7   0    6.80    0.50 
   4   7   0    6.66    0.74 
   4   7   0    6.23    0.59 
  -5  -7   0    0.11    0.44 
  -5  -7   0    0.89    0.54 
  -5  -7   0    0.78    0.39 
  -5  -7   0    0.54    0.42 
  -5  -7   0   -0.01    0.36 
  -5  -7   0   -0.18    0.38 
  -5  -7   0   -0.19    0.40 
  -5  -7   0    1.00    0.38 
  -5  -7   0    0.30    0.37 
   5   7   0    0.45    0.34 
   5   7   0    0.19    0.33 
   5   7   0    0.49    0.25 
   5   7   0    0.40    0.40 
   5   7   0   -0.03    0.47 
   5   7   0    1.38    0.56 
  -6  -7   0   -0.41    0.68 
  -6  -7   0    0.56    0.50 
  -6  -7   0    0.01    0.53 
  -6  -7   0    1.01    0.54 
  -6  -7   0    0.94    0.54 
  -6  -7   0    0.72    0.49 
  -6  -7   0   -0.07    0.46 
  -6  -7   0    0.25    0.40 
  -6  -7   0   -0.21    0.44 
   6   7   0    0.61    0.42 
   6   7   0   -0.60    0.60 
   6   7   0    0.28    0.42 
   6   7   0    0.29    0.22 
   6   7   0    0.04    0.31 
   6   7   0    0.71    0.57 
   6   7   0   -0.23    0.45 
  -7  -7   0    2.24    0.65 
  -7  -7   0    1.53    0.72 
  -7  -7   0    2.27    0.49 
  -7  -7   0    2.38    0.62 
  -7  -7   0    2.19    0.70 
  -7  -7   0    2.52    0.68 
   7   7   0    1.91    0.71 
   7   7   0    2.68    0.51 
   7   7   0    2.50    0.77 
   7   7   0    3.85    0.66 
   7   7   0    2.61    0.57 
   7   7   0    2.37    0.65 
  -8  -7   0   10.82    1.08 
  -8  -7   0    8.86    1.04 
  -8  -7   0   10.93    1.18 
  -8  -7   0   11.40    1.23 
  -8  -7   0    9.50    0.85 
  -8  -7   0   10.24    1.28 
  -8  -7   0   12.21    1.16 
  -8  -7   0    9.99    1.27 
   8   7   0    9.71    1.04 
   8   7   0    9.12    0.91 
   8   7   0   12.32    1.22 
   8   7   0    9.76    0.98 
  -9  -7   0   -0.10    0.87 
  -9  -7   0    1.42    1.01 
  -9  -7   0    0.52    0.44 
  -9  -7   0   -0.44    0.81 
  -9  -7   0    0.56    0.91 
  -9  -7   0    0.00    1.06 
   9   7   0    0.35    0.78 
   9   7   0   -0.10    0.78 
   9   7   0    0.05    0.87 
 -10  -7   0    1.63    1.28 
 -10  -7   0    1.07    1.20 
 -10  -7   0    3.19    1.18 
 -10  -7   0    2.29    1.16 
 -10  -7   0    1.59    1.11 
  10   7   0    2.67    1.00 
  10   7   0    3.28    1.03 
 -11  -7   0    2.13    1.24 
 -11  -7   0    0.10    1.59 
 -11  -7   0    1.30    1.41 
 -11  -7   0    1.28    1.45 
 -11  -7   0   -1.46    1.37 
  11   7   0   -0.08    1.24 
  11   7   0    1.42    1.15 
  16  -8   0    2.89    2.02 
  16  -8   0    2.36    1.58 
 -16   8   0    0.46    1.22 
 -16   8   0    1.09    2.06 
 -16   8   0   -1.14    1.29 
 -16   8   0    3.24    2.03 
  15  -8   0   -1.52    1.52 
  15  -8   0    2.54    1.14 
  15  -8   0    2.45    1.31 
 -15   8   0    1.19    1.05 
 -15   8   0   -1.80    1.09 
 -15   8   0   -0.61    1.77 
 -15   8   0    0.87    0.83 
 -15   8   0    2.49    1.68 
  14  -8   0    5.24    1.48 
  14  -8   0    5.46    1.05 
  14  -8   0    4.64    1.17 
 -14   8   0    3.74    0.54 
 -14   8   0    5.23    1.48 
 -14   8   0    3.66    1.40 
 -14   8   0    5.15    1.02 
 -14   8   0    4.84    1.05 
 -14   8   0    3.98    0.82 
 -14   8   0    4.32    0.93 
  13  -8   0    4.69    1.00 
  13  -8   0    6.93    1.29 
  13  -8   0    6.08    1.24 
  13  -8   0    8.06    1.07 
  13  -8   0    6.83    0.59 
  13  -8   0    7.78    1.21 
 -13   8   0    6.47    0.84 
 -13   8   0    5.90    1.27 
 -13   8   0    6.41    0.50 
 -13   8   0    7.00    1.09 
 -13   8   0    5.64    1.35 
 -13   8   0    6.70    0.98 
 -13   8   0    6.93    0.91 
  12  -8   0    0.63    0.72 
  12  -8   0   -0.02    0.82 
  12  -8   0    0.19    0.75 
  12  -8   0   -0.10    0.36 
  12  -8   0    0.03    0.61 
  12  -8   0   -1.18    0.81 
 -12   8   0   -1.15    1.00 
 -12   8   0    0.66    0.69 
 -12   8   0    0.54    0.64 
 -12   8   0    0.67    0.54 
 -12   8   0   -0.26    0.56 
 -12   8   0   -0.26    0.28 
 -12   8   0    1.44    0.92 
  11  -8   0    3.37    0.47 
  11  -8   0    4.47    0.90 
  11  -8   0    3.34    0.89 
  11  -8   0    3.14    0.66 
  11  -8   0    6.42    0.86 
  11  -8   0    3.56    0.86 
  11  -8   0    4.39    0.85 
 -11   8   0    4.08    0.67 
 -11   8   0    3.02    0.66 
 -11   8   0    4.01    0.42 
 -11   8   0    3.14    0.70 
 -11   8   0    5.18    0.95 
 -11   8   0    4.61    0.76 
 -11   8   0    5.59    1.10 
  10  -8   0    9.22    0.90 
  10  -8   0   10.49    0.74 
  10  -8   0   11.01    1.05 
  10  -8   0   10.59    1.06 
  10  -8   0    8.67    0.96 
  10  -8   0   12.19    1.24 
  10  -8   0    9.71    0.99 
 -10   8   0    8.72    0.86 
 -10   8   0    7.78    1.04 
 -10   8   0   10.32    0.99 
 -10   8   0    9.63    0.60 
 -10   8   0    8.02    0.93 
 -10   8   0    9.41    0.92 
 -10   8   0    9.93    1.07 
   9  -8   0    6.30    0.84 
   9  -8   0    7.03    0.82 
   9  -8   0    6.05    0.64 
   9  -8   0    7.83    0.86 
   9  -8   0    7.31    0.80 
   9  -8   0    6.31    0.72 
   9  -8   0    7.44    0.77 
   9  -8   0    7.43    0.87 
  -9   8   0    6.89    0.93 
  -9   8   0    6.05    0.68 
  -9   8   0    5.55    0.81 
  -9   8   0    6.32    0.67 
  -9   8   0    5.51    0.75 
  -9   8   0    7.32    0.78 
  -9   8   0    6.54    0.52 
  -9   8   0    6.19    0.62 
   8  -8   0    8.58    0.94 
   8  -8   0    8.45    0.90 
   8  -8   0   10.44    0.87 
   8  -8   0    8.65    0.79 
   8  -8   0    8.00    0.76 
   8  -8   0    8.67    0.69 
   8  -8   0    8.34    0.79 
   8  -8   0    7.77    0.83 
  -8   8   0    9.83    0.94 
  -8   8   0    8.86    0.55 
  -8   8   0    8.69    0.83 
  -8   8   0    8.73    0.92 
  -8   8   0    8.15    0.80 
  -8   8   0    8.91    0.83 
  -8   8   0    7.45    0.85 
  -8   8   0    7.39    0.76 
   7  -8   0    0.04    0.33 
   7  -8   0    0.01    0.31 
   7  -8   0    0.33    0.37 
   7  -8   0    0.47    0.33 
   7  -8   0   -0.12    0.29 
   7  -8   0    0.25    0.41 
   7  -8   0   -0.25    0.37 
  -7   8   0    0.16    0.36 
  -7   8   0   -0.15    0.33 
  -7   8   0    0.13    0.31 
  -7   8   0   -0.19    0.43 
  -7   8   0    0.09    0.38 
  -7   8   0    0.49    0.33 
  -7   8   0    0.40    0.23 
  -7   8   0    0.23    0.33 
   6  -8   0    0.57    0.32 
   6  -8   0    0.16    0.28 
   6  -8   0   -0.03    0.29 
   6  -8   0   -0.15    0.27 
   6  -8   0    0.13    0.31 
   6  -8   0    0.03    0.36 
   6  -8   0    0.01    0.34 
  -6   8   0   -0.09    0.25 
  -6   8   0    0.32    0.34 
  -6   8   0    0.14    0.30 
  -6   8   0    0.74    0.34 
  -6   8   0   -0.03    0.30 
  -6   8   0    0.03    0.29 
   5  -8   0    8.59    0.68 
   5  -8   0    9.78    0.70 
   5  -8   0    9.68    0.65 
   5  -8   0   10.75    0.76 
   5  -8   0    9.59    0.68 
   5  -8   0    9.62    0.69 
  -5   8   0    9.60    0.44 
  -5   8   0    8.63    0.67 
  -5   8   0    8.91    0.66 
  -5   8   0   10.28    0.70 
  -5   8   0    9.27    0.72 
  -5   8   0    9.52    0.68 
  -5   8   0    9.51    0.67 
   4  -8   0   21.08    0.80 
   4  -8   0   19.48    0.86 
   4  -8   0   20.70    0.79 
   4  -8   0   22.43    0.94 
   4  -8   0   20.49    0.89 
   4  -8   0   21.16    0.97 
   4  -8   0   20.88    0.92 
  -4   8   0   22.02    0.94 
  -4   8   0   21.39    0.86 
  -4   8   0   20.27    0.84 
  -4   8   0   21.19    0.88 
  -4   8   0   20.10    0.87 
  -4   8   0   21.90    0.93 
  -4   8   0   22.63    0.90 
  -4   8   0   20.72    0.70 
   3  -8   0   10.34    0.38 
   3  -8   0    9.48    0.61 
   3  -8   0    9.80    0.65 
   3  -8   0    9.45    0.65 
   3  -8   0    9.77    0.69 
   3  -8   0   10.54    0.53 
   3  -8   0    9.55    0.55 
   3  -8   0    9.83    0.52 
  -3   8   0   10.32    0.68 
  -3   8   0   10.33    0.57 
  -3   8   0    9.37    0.58 
  -3   8   0   10.08    0.60 
  -3   8   0    9.79    0.65 
  -3   8   0   10.15    0.67 
  -3   8   0    9.66    0.33 
  -3   8   0   10.12    0.57 
  -3   8   0   10.07    0.55 
   2  -8   0    5.44    0.34 
   2  -8   0    4.82    0.37 
   2  -8   0    4.77    0.38 
   2  -8   0    4.66    0.45 
   2  -8   0    5.21    0.55 
   2  -8   0    4.25    0.43 
   2  -8   0    5.01    0.53 
   2  -8   0    5.28    0.55 
  -2   8   0    4.64    0.44 
  -2   8   0    5.21    0.52 
  -2   8   0    4.90    0.42 
  -2   8   0    4.76    0.46 
  -2   8   0    4.81    0.53 
  -2   8   0    4.64    0.51 
  -2   8   0    4.05    0.36 
  -2   8   0    4.86    0.42 
   1  -8   0  163.29    3.57 
   1  -8   0  167.41    3.72 
   1  -8   0  175.16    3.39 
   1  -8   0  170.41    3.36 
   1  -8   0  167.94    3.44 
   1  -8   0  168.65    3.56 
   1  -8   0  170.26    3.33 
   1  -8   0  170.53    3.63 
  -1   8   0  171.79    3.54 
  -1   8   0  168.62    3.22 
  -1   8   0  172.02    3.40 
  -1   8   0  167.88    3.26 
  -1   8   0  173.62    3.62 
  -1   8   0  169.15    3.67 
  -1   8   0  173.84    3.71 
   0  -8   0   17.33    0.61 
   0  -8   0   18.62    0.90 
   0  -8   0   19.50    0.88 
   0  -8   0   18.73    0.67 
   0  -8   0   16.93    0.63 
   0  -8   0   17.79    0.72 
   0  -8   0   18.92    0.92 
   0  -8   0   17.33    0.85 
   0   8   0   18.62    0.85 
   0   8   0   18.50    0.89 
   0   8   0   18.69    0.63 
   0   8   0   18.15    0.64 
   0   8   0   18.56    0.72 
   0   8   0   18.85    0.88 
   0   8   0   17.31    0.67 
  -1  -8   0   25.69    0.80 
  -1  -8   0   25.54    0.88 
  -1  -8   0   26.50    1.04 
  -1  -8   0   26.81    1.15 
  -1  -8   0   23.22    1.03 
  -1  -8   0   24.54    1.08 
  -1  -8   0   24.82    0.81 
   1   8   0   26.51    0.82 
   1   8   0   26.36    0.90 
   1   8   0   25.66    0.66 
   1   8   0   24.76    1.00 
   1   8   0   25.81    1.10 
   1   8   0   22.66    1.03 
  -2  -8   0    0.44    0.20 
  -2  -8   0    0.06    0.20 
  -2  -8   0    0.28    0.34 
  -2  -8   0    0.19    0.41 
  -2  -8   0    0.37    0.32 
  -2  -8   0    0.18    0.26 
  -2  -8   0    0.28    0.34 
   2   8   0    0.47    0.35 
   2   8   0   -0.03    0.18 
   2   8   0    0.77    0.32 
   2   8   0    0.50    0.23 
   2   8   0    0.04    0.28 
   2   8   0    0.20    0.24 
   2   8   0    0.27    0.26 
  -3  -8   0   11.15    0.79 
  -3  -8   0   10.87    0.86 
  -3  -8   0    9.90    0.63 
  -3  -8   0    9.24    0.72 
  -3  -8   0    8.72    0.85 
  -3  -8   0    9.77    0.80 
   3   8   0   10.46    0.74 
   3   8   0   10.49    0.90 
   3   8   0    9.93    0.80 
   3   8   0   10.69    0.67 
   3   8   0   10.47    0.81 
   3   8   0    9.78    0.57 
   3   8   0   10.37    0.58 
  -4  -8   0    2.34    0.46 
  -4  -8   0    2.08    0.54 
  -4  -8   0    2.35    0.52 
  -4  -8   0    3.04    0.48 
  -4  -8   0    1.88    0.66 
  -4  -8   0    1.92    0.41 
  -4  -8   0    2.76    0.54 
   4   8   0    1.42    0.55 
   4   8   0    2.94    0.47 
   4   8   0    2.20    0.52 
   4   8   0    2.23    0.55 
   4   8   0    2.18    0.38 
   4   8   0    3.25    0.43 
   4   8   0    3.05    0.40 
  -5  -8   0    0.22    0.37 
  -5  -8   0   -0.23    0.38 
  -5  -8   0   -0.83    0.43 
  -5  -8   0    0.15    0.48 
  -5  -8   0   -0.70    0.45 
  -5  -8   0    0.17    0.41 
  -5  -8   0   -0.11    0.48 
   5   8   0    0.53    0.30 
   5   8   0    0.21    0.52 
   5   8   0   -0.74    0.50 
   5   8   0   -0.60    0.39 
   5   8   0    0.19    0.57 
   5   8   0   -0.44    0.35 
   5   8   0    0.30    0.36 
  -6  -8   0    1.22    0.61 
  -6  -8   0    0.37    0.54 
  -6  -8   0    2.07    0.52 
  -6  -8   0    0.68    0.58 
  -6  -8   0    1.12    0.63 
  -6  -8   0    1.37    0.67 
  -6  -8   0    2.20    0.59 
  -6  -8   0    0.85    0.59 
   6   8   0    1.57    0.74 
   6   8   0    1.40    0.30 
   6   8   0    1.63    0.42 
   6   8   0    1.41    0.48 
   6   8   0    1.46    0.55 
   6   8   0    1.25    0.65 
  -7  -8   0    2.34    0.79 
  -7  -8   0    2.90    0.71 
  -7  -8   0    1.61    0.75 
  -7  -8   0    2.13    0.73 
  -7  -8   0    3.01    1.09 
  -7  -8   0    2.62    0.57 
   7   8   0    1.52    0.77 
   7   8   0    2.90    0.68 
   7   8   0    2.10    0.76 
   7   8   0    2.20    0.63 
   7   8   0    2.71    0.54 
   7   8   0    0.28    0.50 
  -8  -8   0    2.42    0.98 
  -8  -8   0    0.74    0.59 
  -8  -8   0    2.50    0.77 
  -8  -8   0    2.05    0.86 
  -8  -8   0    2.57    0.87 
  -8  -8   0    1.20    0.90 
  -8  -8   0    0.55    0.89 
   8   8   0    0.70    0.68 
   8   8   0    2.98    1.11 
   8   8   0    1.63    0.82 
   8   8   0    1.28    0.57 
  -9  -8   0   -0.13    0.57 
  -9  -8   0    0.91    1.12 
  -9  -8   0    1.41    0.99 
  -9  -8   0   -1.89    0.98 
  -9  -8   0   -0.82    0.93 
  -9  -8   0    0.62    1.13 
  -9  -8   0    0.87    1.02 
   9   8   0   -0.04    0.80 
   9   8   0    0.50    1.02 
 -10  -8   0   -0.39    1.33 
 -10  -8   0    0.16    1.19 
 -10  -8   0    1.91    1.32 
 -10  -8   0    1.10    1.50 
 -10  -8   0    1.92    1.23 
  10   8   0    0.79    0.99 
  10   8   0    0.70    1.13 
  16  -9   0   -1.26    1.59 
  16  -9   0    3.38    2.09 
 -16   9   0   -1.41    1.35 
 -16   9   0    1.12    1.17 
 -16   9   0    0.29    2.02 
 -16   9   0   -1.43    1.02 
 -16   9   0    6.16    2.15 
  15  -9   0    7.75    1.44 
  15  -9   0    9.08    1.64 
  15  -9   0    7.57    1.48 
 -15   9   0    6.55    1.30 
 -15   9   0    7.50    1.81 
 -15   9   0    6.03    1.18 
 -15   9   0    8.43    1.93 
  14  -9   0    0.97    0.41 
  14  -9   0    2.13    1.28 
  14  -9   0   -0.22    0.93 
  14  -9   0    0.76    1.01 
 -14   9   0    1.64    0.98 
 -14   9   0    0.12    0.78 
 -14   9   0    1.68    1.30 
 -14   9   0    0.77    0.75 
 -14   9   0    1.21    0.83 
 -14   9   0   -1.74    1.32 
  13  -9   0    0.15    0.81 
  13  -9   0   -0.22    1.06 
  13  -9   0   -0.03    0.45 
  13  -9   0    0.45    1.05 
  13  -9   0    1.15    0.88 
 -13   9   0    2.29    0.95 
 -13   9   0    0.62    0.68 
 -13   9   0   -2.03    1.12 
 -13   9   0    1.73    0.81 
 -13   9   0   -0.13    1.11 
 -13   9   0    0.20    0.63 
  12  -9   0    0.94    0.46 
  12  -9   0    0.84    0.80 
  12  -9   0    1.54    0.73 
  12  -9   0    1.73    1.01 
  12  -9   0    0.67    0.88 
  12  -9   0    0.84    0.85 
 -12   9   0    1.11    0.68 
 -12   9   0    1.48    0.62 
 -12   9   0    1.35    0.99 
 -12   9   0    1.00    1.05 
 -12   9   0    1.06    0.68 
 -12   9   0    0.88    0.69 
  11  -9   0    3.77    0.81 
  11  -9   0    3.92    0.95 
  11  -9   0    2.95    0.85 
  11  -9   0    4.85    0.95 
  11  -9   0    2.88    0.76 
  11  -9   0    3.58    0.80 
  11  -9   0    3.58    0.55 
 -11   9   0    4.10    0.88 
 -11   9   0    3.62    0.87 
 -11   9   0    4.16    0.74 
 -11   9   0    4.71    1.07 
 -11   9   0    3.54    0.46 
 -11   9   0    3.39    0.67 
  10  -9   0   11.18    1.20 
  10  -9   0   10.91    1.13 
  10  -9   0   11.10    1.05 
  10  -9   0   11.19    1.04 
  10  -9   0   10.45    0.87 
  10  -9   0   10.02    1.08 
  10  -9   0    9.77    1.03 
 -10   9   0   11.44    0.97 
 -10   9   0   10.55    0.69 
 -10   9   0   10.91    1.08 
 -10   9   0    9.63    1.04 
 -10   9   0   10.57    1.09 
 -10   9   0   11.86    1.31 
 -10   9   0   10.07    1.16 
   9  -9   0    7.55    0.83 
   9  -9   0    6.76    0.85 
   9  -9   0    7.46    0.87 
   9  -9   0    6.43    0.84 
   9  -9   0    6.11    0.62 
   9  -9   0    5.57    0.68 
   9  -9   0    7.83    0.85 
   9  -9   0    5.65    0.70 
  -9   9   0    7.22    0.71 
  -9   9   0    6.13    0.86 
  -9   9   0    7.25    0.80 
  -9   9   0    9.14    0.99 
  -9   9   0    6.75    0.81 
  -9   9   0    6.88    0.79 
  -9   9   0    6.37    0.56 
  -9   9   0    8.03    0.81 
   8  -9   0    0.51    0.39 
   8  -9   0   -0.16    0.42 
   8  -9   0    0.44    0.39 
   8  -9   0    0.25    0.38 
   8  -9   0    0.60    0.55 
   8  -9   0    1.41    0.46 
   8  -9   0    0.15    0.38 
   8  -9   0    0.21    0.52 
  -8   9   0    0.25    0.38 
  -8   9   0    0.30    0.29 
  -8   9   0    0.25    0.45 
  -8   9   0   -0.72    0.52 
  -8   9   0    0.68    0.43 
  -8   9   0    0.67    0.52 
  -8   9   0    0.64    0.40 
  -8   9   0    0.08    0.35 
   7  -9   0    1.26    0.41 
   7  -9   0    0.65    0.43 
   7  -9   0    0.54    0.35 
   7  -9   0    0.82    0.46 
   7  -9   0    1.61    0.51 
   7  -9   0    0.06    0.46 
   7  -9   0    0.34    0.37 
  -7   9   0    0.21    0.34 
  -7   9   0    0.59    0.41 
  -7   9   0    0.85    0.42 
  -7   9   0    0.97    0.38 
  -7   9   0    0.68    0.15 
  -7   9   0    0.56    0.13 
  -7   9   0    0.79    0.41 
  -7   9   0    1.40    0.52 
   6  -9   0   19.60    1.01 
   6  -9   0   18.62    0.94 
   6  -9   0   20.44    0.99 
   6  -9   0   19.29    1.00 
   6  -9   0   19.95    1.08 
   6  -9   0   17.20    0.85 
   6  -9   0   20.16    0.97 
  -6   9   0   17.30    0.95 
  -6   9   0   18.04    0.95 
  -6   9   0   18.49    0.98 
  -6   9   0   19.02    1.05 
  -6   9   0   19.68    0.98 
  -6   9   0   18.39    0.98 
  -6   9   0   18.73    0.52 
  -6   9   0   19.23    0.61 
  -6   9   0   18.65    0.99 
   5  -9   0    2.90    0.38 
   5  -9   0    3.15    0.48 
   5  -9   0    2.50    0.44 
   5  -9   0    2.59    0.44 
   5  -9   0    3.09    0.48 
   5  -9   0    3.27    0.43 
  -5   9   0    2.97    0.32 
  -5   9   0    2.88    0.48 
  -5   9   0    3.37    0.49 
  -5   9   0    2.41    0.39 
  -5   9   0    3.03    0.48 
  -5   9   0    2.80    0.46 
   4  -9   0   -0.12    0.32 
   4  -9   0    0.08    0.23 
   4  -9   0    0.16    0.30 
   4  -9   0    0.60    0.33 
   4  -9   0    0.11    0.26 
   4  -9   0    0.20    0.26 
   4  -9   0    0.01    0.13 
   4  -9   0    0.18    0.23 
   4  -9   0    0.06    0.34 
  -4   9   0   -0.18    0.26 
  -4   9   0    0.35    0.26 
  -4   9   0    0.19    0.29 
  -4   9   0   -0.13    0.28 
  -4   9   0    0.19    0.29 
  -4   9   0    0.05    0.24 
   3  -9   0    2.60    0.37 
   3  -9   0    1.87    0.23 
   3  -9   0    1.62    0.40 
   3  -9   0    2.13    0.41 
   3  -9   0    2.34    0.31 
   3  -9   0    2.41    0.39 
   3  -9   0    3.06    0.37 
   3  -9   0    1.75    0.39 
  -3   9   0    2.30    0.39 
  -3   9   0    1.80    0.37 
  -3   9   0    1.99    0.38 
  -3   9   0    2.08    0.21 
  -3   9   0    2.37    0.37 
  -3   9   0    2.26    0.35 
  -3   9   0    2.08    0.45 
   2  -9   0    1.54    0.42 
   2  -9   0    1.25    0.24 
   2  -9   0    1.46    0.26 
   2  -9   0    0.91    0.33 
   2  -9   0    1.02    0.29 
   2  -9   0    1.23    0.38 
   2  -9   0    1.19    0.30 
   2  -9   0    1.42    0.27 
  -2   9   0    1.47    0.32 
  -2   9   0    1.21    0.36 
  -2   9   0    1.23    0.28 
  -2   9   0    1.03    0.27 
  -2   9   0    1.49    0.36 
  -2   9   0    1.32    0.31 
  -2   9   0    0.27    0.30 
   1  -9   0   11.44    0.76 
   1  -9   0    9.78    0.55 
   1  -9   0   10.03    0.57 
   1  -9   0   11.10    0.57 
   1  -9   0   11.62    0.82 
   1  -9   0   10.44    0.70 
   1  -9   0   11.13    0.53 
   1  -9   0   11.65    0.78 
   1  -9   0   10.30    0.52 
  -1   9   0   10.14    0.71 
  -1   9   0   11.04    0.59 
  -1   9   0   10.23    0.77 
  -1   9   0    9.70    0.41 
  -1   9   0   10.15    0.73 
  -1   9   0   11.32    0.58 
  -1   9   0    9.04    0.60 
   0  -9   0   10.93    0.77 
   0  -9   0   11.66    0.84 
   0  -9   0   12.73    0.57 
   0  -9   0   12.46    0.81 
   0  -9   0   11.59    0.63 
   0  -9   0   12.30    0.89 
   0  -9   0   12.29    0.54 
   0  -9   0   12.57    0.60 
   0   9   0   12.30    0.55 
   0   9   0   12.84    0.56 
   0   9   0   11.67    0.61 
   0   9   0   12.57    0.82 
   0   9   0   12.55    0.66 
   0   9   0   12.81    0.77 
  -1  -9   0    0.59    0.33 
  -1  -9   0    0.49    0.42 
  -1  -9   0    0.64    0.45 
  -1  -9   0    0.70    0.28 
  -1  -9   0    0.59    0.24 
  -1  -9   0    0.79    0.22 
   1   9   0    0.67    0.33 
   1   9   0    0.44    0.36 
   1   9   0    0.41    0.25 
   1   9   0    0.35    0.17 
   1   9   0    0.50    0.28 
   1   9   0    0.37    0.32 
  -2  -9   0    0.39    0.28 
  -2  -9   0    0.12    0.24 
  -2  -9   0   -0.27    0.39 
  -2  -9   0   -0.25    0.48 
  -2  -9   0    0.62    0.33 
  -2  -9   0   -0.02    0.32 
   2   9   0    0.45    0.35 
   2   9   0    0.01    0.37 
   2   9   0   -0.32    0.28 
   2   9   0   -0.11    0.24 
   2   9   0    0.21    0.47 
   2   9   0    0.34    0.28 
  -3  -9   0   -0.64    0.38 
  -3  -9   0    1.00    0.53 
  -3  -9   0   -0.21    0.42 
  -3  -9   0    0.30    0.41 
  -3  -9   0   -0.01    0.30 
  -3  -9   0    0.11    0.43 
   3   9   0    0.00    0.24 
   3   9   0    0.34    0.49 
   3   9   0    0.04    0.25 
   3   9   0    0.32    0.43 
   3   9   0    0.10    0.29 
   3   9   0   -0.04    0.32 
  -4  -9   0    8.56    0.74 
  -4  -9   0    9.55    0.97 
  -4  -9   0    9.28    0.90 
  -4  -9   0    8.48    0.79 
  -4  -9   0    9.08    0.82 
  -4  -9   0    8.94    0.67 
  -4  -9   0   10.55    1.07 
   4   9   0    8.37    0.77 
   4   9   0    9.52    0.85 
   4   9   0    7.57    0.91 
   4   9   0    8.32    0.84 
   4   9   0    7.19    0.67 
   4   9   0    7.81    0.67 
  -5  -9   0    4.82    0.70 
  -5  -9   0    4.50    0.67 
  -5  -9   0    4.54    0.71 
  -5  -9   0    5.69    0.82 
  -5  -9   0    4.90    0.71 
  -5  -9   0    6.04    0.63 
   5   9   0    5.85    0.77 
   5   9   0    5.06    0.58 
   5   9   0    5.49    0.57 
   5   9   0    6.96    0.91 
   5   9   0    5.57    0.89 
  -6  -9   0    1.88    0.65 
  -6  -9   0    1.05    0.65 
  -6  -9   0    0.93    0.62 
  -6  -9   0    0.82    0.72 
  -6  -9   0    1.34    0.67 
  -6  -9   0    1.16    0.54 
  -6  -9   0    1.53    0.73 
  -6  -9   0    0.69    0.64 
   6   9   0    0.08    0.53 
   6   9   0    0.28    0.78 
   6   9   0    0.90    0.46 
   6   9   0    0.60    0.49 
   6   9   0    1.66    0.40 
   6   9   0   -0.33    0.75 
   6   9   0    1.13    0.57 
  -7  -9   0    9.96    1.18 
  -7  -9   0    8.46    1.19 
  -7  -9   0    9.11    0.90 
  -7  -9   0   10.55    1.16 
  -7  -9   0   10.05    1.23 
  -7  -9   0    8.57    0.95 
  -7  -9   0    9.45    1.08 
   7   9   0    9.33    0.96 
   7   9   0    8.23    1.21 
   7   9   0    8.79    0.79 
  -8  -9   0    0.58    0.88 
  -8  -9   0    0.58    0.95 
  -8  -9   0    0.76    1.09 
  -8  -9   0    0.45    0.92 
  -8  -9   0   -1.01    0.82 
  -8  -9   0    0.26    0.87 
   8   9   0   -1.00    0.73 
   8   9   0   -0.48    0.93 
   8   9   0   -0.72    0.74 
  -9  -9   0   -1.01    1.05 
  -9  -9   0   -1.28    1.01 
  -9  -9   0    1.41    1.27 
  -9  -9   0    1.44    1.10 
  -9  -9   0    1.70    1.31 
   9   9   0    1.85    1.03 
   9   9   0    1.68    1.20 
 -10  -9   0    0.45    1.31 
 -10  -9   0    2.98    1.42 
 -10  -9   0   -1.13    1.38 
 -10  -9   0    0.86    1.63 
  10   9   0   -0.39    1.20 
  10   9   0    0.41    1.29 
  16 -10   0    6.69    2.08 
  16 -10   0    4.08    1.69 
 -16  10   0    5.12    1.30 
 -16  10   0    5.85    2.16 
 -16  10   0    3.08    1.45 
 -16  10   0    9.04    2.61 
 -16  10   0    5.34    1.29 
  15 -10   0   -1.44    1.13 
  15 -10   0    1.03    1.61 
  15 -10   0    0.23    1.20 
 -15  10   0    2.04    1.56 
 -15  10   0    2.42    1.07 
 -15  10   0    1.56    0.98 
 -15  10   0    0.90    1.18 
 -15  10   0    5.09    1.82 
  14 -10   0   -1.96    0.90 
  14 -10   0    2.01    1.29 
  14 -10   0   -1.36    0.56 
  14 -10   0    0.77    1.08 
 -14  10   0   -1.16    1.31 
 -14  10   0    0.22    0.82 
 -14  10   0   -0.35    0.88 
 -14  10   0    0.31    0.98 
 -14  10   0   -0.70    1.41 
 -14  10   0    0.05    0.83 
  13 -10   0    3.25    0.58 
  13 -10   0    1.79    1.25 
  13 -10   0    1.92    0.91 
  13 -10   0    3.50    1.23 
  13 -10   0    1.16    0.83 
 -13  10   0    2.53    1.16 
 -13  10   0    1.36    1.23 
 -13  10   0    1.05    0.89 
 -13  10   0    2.18    0.79 
 -13  10   0    1.77    0.82 
  12 -10   0    0.02    0.96 
  12 -10   0   -1.38    0.66 
  12 -10   0   -0.01    0.54 
  12 -10   0   -0.41    0.84 
 -12  10   0    1.50    0.76 
 -12  10   0   -0.63    0.70 
 -12  10   0    0.53    0.66 
 -12  10   0   -0.60    1.00 
 -12  10   0   -0.70    0.65 
 -12  10   0    0.24    0.88 
 -12  10   0    0.35    0.42 
  11 -10   0    1.01    0.80 
  11 -10   0    0.52    0.62 
  11 -10   0    0.36    0.85 
  11 -10   0    0.94    0.87 
  11 -10   0    0.07    0.76 
  11 -10   0   -0.62    0.56 
 -11  10   0    0.42    0.66 
 -11  10   0   -0.44    0.60 
 -11  10   0    1.19    0.40 
 -11  10   0    1.33    0.59 
 -11  10   0   -0.03    0.89 
 -11  10   0    0.65    0.61 
  10 -10   0   -0.34    0.63 
  10 -10   0    0.19    0.71 
  10 -10   0    1.09    0.51 
  10 -10   0    0.27    0.51 
  10 -10   0    0.09    0.50 
  10 -10   0    0.57    0.73 
  10 -10   0    1.20    0.72 
 -10  10   0    0.56    0.51 
 -10  10   0   -0.28    0.63 
 -10  10   0    0.58    0.33 
 -10  10   0    0.62    0.73 
 -10  10   0    0.42    0.60 
 -10  10   0    0.62    0.52 
 -10  10   0   -0.03    0.52 
   9 -10   0   -0.41    0.56 
   9 -10   0   -0.01    0.58 
   9 -10   0    0.49    0.47 
   9 -10   0   -0.17    0.45 
   9 -10   0   -0.52    0.58 
   9 -10   0    0.25    0.51 
   9 -10   0    0.24    0.24 
   9 -10   0   -0.09    0.50 
   9 -10   0    0.06    0.59 
  -9  10   0    0.17    0.32 
  -9  10   0    0.05    0.44 
  -9  10   0    0.47    0.56 
  -9  10   0   -0.43    0.47 
  -9  10   0    0.59    0.45 
  -9  10   0   -0.53    0.62 
  -9  10   0    1.48    0.69 
   8 -10   0    6.36    0.72 
   8 -10   0    3.78    0.58 
   8 -10   0    4.90    0.66 
   8 -10   0    4.46    0.65 
   8 -10   0    5.05    0.73 
   8 -10   0    4.40    0.69 
   8 -10   0    5.22    0.65 
  -8  10   0    4.55    0.65 
  -8  10   0    4.82    0.63 
  -8  10   0    5.72    0.65 
  -8  10   0    5.29    0.78 
  -8  10   0    3.74    0.64 
  -8  10   0    5.28    0.57 
  -8  10   0    4.03    0.63 
   7 -10   0    0.43    0.44 
   7 -10   0    0.27    0.43 
   7 -10   0    0.09    0.33 
   7 -10   0   -0.39    0.36 
   7 -10   0   -0.50    0.39 
   7 -10   0    0.42    0.51 
  -7  10   0   -0.13    0.44 
  -7  10   0    0.52    0.44 
  -7  10   0    0.23    0.19 
  -7  10   0   -0.21    0.46 
  -7  10   0   -0.26    0.34 
  -7  10   0    0.21    0.39 
  -7  10   0    0.41    0.37 
  -7  10   0    0.31    0.15 
   6 -10   0    5.24    0.71 
   6 -10   0    5.96    0.64 
   6 -10   0    4.78    0.55 
   6 -10   0    6.48    0.77 
   6 -10   0    5.19    0.67 
   6 -10   0    4.80    0.55 
   6 -10   0    4.90    0.62 
  -6  10   0    5.50    0.67 
  -6  10   0    5.85    0.69 
  -6  10   0    5.06    0.58 
  -6  10   0    5.06    0.64 
  -6  10   0    4.39    0.57 
  -6  10   0    5.29    0.45 
  -6  10   0    5.14    0.62 
   5 -10   0   12.04    0.86 
   5 -10   0   11.17    0.66 
   5 -10   0   10.87    0.91 
   5 -10   0   11.26    0.89 
   5 -10   0   11.66    0.45 
   5 -10   0   11.00    0.83 
   5 -10   0   12.35    0.70 
   5 -10   0    9.92    0.82 
  -5  10   0   10.89    0.83 
  -5  10   0   11.45    0.78 
  -5  10   0   11.34    0.81 
  -5  10   0   11.74    0.81 
  -5  10   0   12.80    0.90 
  -5  10   0   11.59    0.80 
  -5  10   0   11.29    0.63 
   4 -10   0   31.37    1.04 
   4 -10   0   32.56    1.05 
   4 -10   0   30.42    1.07 
   4 -10   0   30.41    1.18 
   4 -10   0   31.27    1.14 
   4 -10   0   31.31    1.27 
   4 -10   0   30.82    0.82 
   4 -10   0   30.72    1.26 
   4 -10   0   29.41    1.27 
  -4  10   0   31.63    1.29 
  -4  10   0   30.21    1.17 
  -4  10   0   29.28    1.14 
  -4  10   0   31.31    1.27 
  -4  10   0   32.30    1.11 
  -4  10   0   30.73    1.03 
   3 -10   0    2.38    0.43 
   3 -10   0    2.70    0.37 
   3 -10   0    1.44    0.46 
   3 -10   0    2.87    0.40 
   3 -10   0    3.26    0.52 
   3 -10   0    2.22    0.50 
   3 -10   0    1.67    0.29 
   3 -10   0    2.48    0.29 
  -3  10   0    2.26    0.39 
  -3  10   0    2.31    0.40 
  -3  10   0    2.31    0.26 
  -3  10   0    1.92    0.39 
  -3  10   0    2.90    0.45 
  -3  10   0    1.78    0.43 
   2 -10   0    6.56    0.69 
   2 -10   0    5.29    0.49 
   2 -10   0    5.25    0.47 
   2 -10   0    5.44    0.41 
   2 -10   0    5.24    0.55 
   2 -10   0    6.46    0.47 
   2 -10   0    5.60    0.57 
   2 -10   0    6.73    0.68 
  -2  10   0    6.03    0.52 
  -2  10   0    4.84    0.56 
  -2  10   0    6.75    0.70 
  -2  10   0    6.59    0.59 
  -2  10   0    6.15    0.60 
  -2  10   0    5.80    0.55 
   1 -10   0    2.62    0.33 
   1 -10   0    2.76    0.52 
   1 -10   0    2.92    0.37 
   1 -10   0    3.33    0.52 
   1 -10   0    3.78    0.45 
   1 -10   0    3.22    0.53 
   1 -10   0    2.77    0.34 
  -1  10   0    3.04    0.37 
  -1  10   0    2.04    0.48 
  -1  10   0    2.24    0.38 
  -1  10   0    2.69    0.38 
  -1  10   0    2.58    0.46 
  -1  10   0    3.40    0.31 
  -1  10   0    3.55    0.52 
   0 -10   0    1.03    0.45 
   0 -10   0    0.95    0.26 
   0 -10   0    1.12    0.40 
   0 -10   0    0.50    0.45 
   0 -10   0    0.93    0.28 
   0 -10   0    0.61    0.22 
   0  10   0    0.80    0.44 
   0  10   0    1.38    0.42 
   0  10   0    0.93    0.25 
   0  10   0    1.01    0.42 
   0  10   0    0.51    0.28 
   0  10   0    0.70    0.25 
   0  10   0    0.49    0.25 
  -1 -10   0   18.83    0.88 
  -1 -10   0   20.57    0.80 
  -1 -10   0   21.65    1.11 
  -1 -10   0   21.68    0.85 
  -1 -10   0   23.82    1.16 
  -1 -10   0   21.56    1.25 
  -1 -10   0   21.02    0.72 
   1  10   0   21.22    1.07 
   1  10   0   23.04    1.16 
   1  10   0   21.18    0.88 
   1  10   0   21.62    0.65 
   1  10   0   20.30    1.16 
   1  10   0   21.61    0.95 
   1  10   0   22.45    0.86 
  -2 -10   0    6.29    0.84 
  -2 -10   0    6.01    0.84 
  -2 -10   0    7.22    0.68 
  -2 -10   0    5.63    0.57 
  -2 -10   0    6.79    0.61 
  -2 -10   0    5.88    0.70 
  -2 -10   0    7.04    0.79 
   2  10   0    5.52    0.61 
   2  10   0    6.66    0.65 
   2  10   0    6.25    0.58 
   2  10   0    4.25    0.53 
   2  10   0    6.27    0.63 
   2  10   0    5.53    0.71 
  -3 -10   0   12.00    1.29 
  -3 -10   0   14.35    0.84 
  -3 -10   0   15.30    1.18 
  -3 -10   0   12.19    0.97 
  -3 -10   0   15.84    1.24 
  -3 -10   0   14.87    1.06 
   3  10   0   14.04    0.99 
   3  10   0   15.36    1.22 
   3  10   0   15.18    0.90 
   3  10   0   13.35    0.98 
   3  10   0   13.93    0.77 
  -4 -10   0    1.52    0.48 
  -4 -10   0    1.36    0.55 
  -4 -10   0    1.04    0.67 
  -4 -10   0    1.66    0.58 
  -4 -10   0    1.15    0.61 
  -4 -10   0    0.69    0.39 
  -4 -10   0    1.58    0.57 
   4  10   0    1.97    0.62 
   4  10   0    0.91    0.54 
   4  10   0    1.38    0.67 
   4  10   0    0.92    0.39 
   4  10   0    1.06    0.37 
  -5 -10   0    8.36    0.89 
  -5 -10   0   10.82    1.05 
  -5 -10   0    9.47    0.95 
  -5 -10   0   10.03    1.09 
  -5 -10   0    8.52    0.96 
  -5 -10   0   10.50    1.03 
  -5 -10   0    9.58    1.00 
   5  10   0   10.85    0.83 
   5  10   0   11.29    1.08 
   5  10   0   10.66    0.85 
   5  10   0    8.10    0.87 
   5  10   0   11.73    0.87 
   5  10   0   10.30    1.16 
  -6 -10   0    4.21    0.90 
  -6 -10   0    3.76    0.82 
  -6 -10   0    4.60    0.95 
  -6 -10   0    5.08    0.98 
  -6 -10   0    4.52    1.06 
  -6 -10   0    5.22    0.88 
  -6 -10   0    3.42    0.74 
   6  10   0    4.83    0.98 
   6  10   0    5.47    0.85 
   6  10   0    3.65    0.64 
   6  10   0    3.73    0.53 
   6  10   0    4.17    0.68 
  -7 -10   0    2.59    1.07 
  -7 -10   0    3.09    0.93 
  -7 -10   0    3.58    0.81 
  -7 -10   0    4.91    1.05 
  -7 -10   0    3.85    1.08 
  -7 -10   0    4.82    1.06 
  -7 -10   0    4.44    0.88 
   7  10   0    3.55    0.87 
   7  10   0    3.47    0.80 
   7  10   0    4.10    0.46 
   7  10   0    2.78    1.28 
   7  10   0    2.71    0.99 
  -8 -10   0    2.00    1.29 
  -8 -10   0    4.03    1.21 
  -8 -10   0    3.21    1.32 
  -8 -10   0    1.75    1.05 
  -8 -10   0    3.06    0.99 
  -8 -10   0    3.10    1.08 
   8  10   0    1.77    1.16 
   8  10   0    0.59    0.90 
  -9 -10   0    8.15    1.55 
  -9 -10   0    5.36    1.38 
  -9 -10   0    8.75    1.70 
  -9 -10   0    9.22    1.83 
   9  10   0    7.69    1.57 
  15 -11   0    2.39    1.71 
  15 -11   0    0.11    1.26 
  15 -11   0   -0.79    1.20 
 -15  11   0    1.54    1.90 
 -15  11   0   -0.63    1.05 
 -15  11   0   -1.75    1.46 
 -15  11   0    1.74    1.01 
 -15  11   0    0.68    1.22 
  14 -11   0    1.99    1.05 
  14 -11   0    2.25    1.09 
  14 -11   0    1.31    1.40 
 -14  11   0    4.12    1.63 
 -14  11   0    2.43    1.07 
 -14  11   0    2.01    0.88 
 -14  11   0    2.29    0.93 
 -14  11   0    0.04    1.21 
  13 -11   0    4.50    0.97 
  13 -11   0    1.86    0.72 
  13 -11   0    3.76    0.80 
  13 -11   0    5.28    1.28 
  13 -11   0    3.27    0.91 
 -13  11   0    3.85    0.94 
 -13  11   0    1.84    1.20 
 -13  11   0    3.46    0.57 
 -13  11   0    5.16    0.91 
 -13  11   0    5.69    1.14 
 -13  11   0    4.50    0.95 
 -13  11   0    3.80    1.42 
  12 -11   0   -0.80    0.74 
  12 -11   0    1.05    0.62 
  12 -11   0   -0.17    0.77 
  12 -11   0   -1.01    1.05 
  12 -11   0   -0.77    0.53 
  12 -11   0    0.00    1.01 
  12 -11   0   -0.32    0.94 
  12 -11   0   -0.74    0.95 
 -12  11   0    0.16    0.45 
 -12  11   0    0.12    0.74 
 -12  11   0    1.04    1.15 
 -12  11   0    1.41    0.64 
 -12  11   0    1.59    0.80 
 -12  11   0   -1.52    0.88 
 -12  11   0   -1.02    0.73 
  11 -11   0    7.80    0.70 
  11 -11   0    9.06    1.14 
  11 -11   0   10.03    1.03 
  11 -11   0    9.16    1.12 
  11 -11   0    7.29    0.92 
  11 -11   0    9.88    0.92 
  11 -11   0   11.23    1.21 
 -11  11   0   10.83    1.12 
 -11  11   0    9.06    0.94 
 -11  11   0    9.78    0.98 
 -11  11   0   10.30    0.81 
 -11  11   0    7.13    0.98 
 -11  11   0    8.89    1.25 
  10 -11   0    0.13    0.56 
  10 -11   0    0.82    0.72 
  10 -11   0    1.35    0.57 
  10 -11   0    1.17    0.74 
  10 -11   0    1.53    0.79 
  10 -11   0    1.40    0.63 
  10 -11   0    0.62    0.26 
 -10  11   0    0.74    0.59 
 -10  11   0    1.19    0.43 
 -10  11   0    1.03    0.67 
 -10  11   0    1.02    0.84 
 -10  11   0    0.27    0.57 
   9 -11   0    1.64    0.64 
   9 -11   0    0.56    0.49 
   9 -11   0    1.10    0.70 
   9 -11   0    1.07    0.56 
   9 -11   0    0.57    0.68 
   9 -11   0    1.43    0.63 
   9 -11   0    1.33    0.73 
   9 -11   0    1.40    0.52 
  -9  11   0    1.57    0.75 
  -9  11   0    0.87    0.40 
  -9  11   0    1.13    0.51 
  -9  11   0    0.72    0.49 
  -9  11   0    1.62    0.64 
  -9  11   0    1.65    0.57 
   8 -11   0    5.74    0.85 
   8 -11   0    6.48    0.89 
   8 -11   0    6.34    0.84 
   8 -11   0    6.34    0.76 
   8 -11   0    5.83    0.70 
   8 -11   0    6.43    0.79 
   8 -11   0    6.18    0.67 
  -8  11   0    6.23    0.85 
  -8  11   0    7.62    0.70 
  -8  11   0    7.86    0.96 
  -8  11   0    5.26    0.69 
  -8  11   0    6.58    0.76 
  -8  11   0    5.23    0.73 
  -8  11   0    5.21    0.72 
   7 -11   0    0.17    0.44 
   7 -11   0    0.53    0.55 
   7 -11   0    0.44    0.51 
   7 -11   0   -0.08    0.47 
   7 -11   0    0.82    0.54 
   7 -11   0    0.10    0.37 
   7 -11   0    0.53    0.50 
  -7  11   0    0.12    0.24 
  -7  11   0    0.73    0.43 
  -7  11   0    0.39    0.53 
  -7  11   0    0.58    0.51 
  -7  11   0    0.12    0.44 
  -7  11   0    0.36    0.16 
  -7  11   0    0.67    0.47 
  -7  11   0   -0.52    0.43 
  -7  11   0    0.48    0.46 
   6 -11   0    5.65    0.71 
   6 -11   0    6.34    0.76 
   6 -11   0    6.44    0.75 
   6 -11   0    5.72    0.62 
   6 -11   0    5.95    0.72 
   6 -11   0    6.23    0.61 
   6 -11   0    4.77    0.59 
  -6  11   0    5.50    0.65 
  -6  11   0    6.10    0.68 
  -6  11   0    5.77    0.70 
  -6  11   0    4.86    0.64 
  -6  11   0    5.19    0.53 
  -6  11   0    5.66    0.68 
  -6  11   0    6.55    0.71 
   5 -11   0   15.64    0.81 
   5 -11   0   16.32    1.13 
   5 -11   0   14.93    0.82 
   5 -11   0   15.26    0.57 
   5 -11   0   15.97    1.02 
   5 -11   0   14.10    0.97 
   5 -11   0   15.71    0.97 
   5 -11   0   17.16    1.03 
  -5  11   0   16.88    0.99 
  -5  11   0   15.86    1.06 
  -5  11   0   17.06    0.98 
  -5  11   0   15.76    0.76 
  -5  11   0   14.74    0.98 
  -5  11   0   15.34    0.93 
  -5  11   0   14.89    0.95 
   4 -11   0    1.88    0.50 
   4 -11   0    1.51    0.46 
   4 -11   0    1.56    0.51 
   4 -11   0    1.88    0.35 
   4 -11   0    2.02    0.28 
   4 -11   0    1.72    0.47 
   4 -11   0    1.98    0.44 
   4 -11   0    1.89    0.34 
  -4  11   0    1.84    0.19 
  -4  11   0    1.89    0.42 
  -4  11   0    1.53    0.44 
  -4  11   0    1.44    0.48 
  -4  11   0    1.85    0.43 
  -4  11   0    1.53    0.37 
  -4  11   0    1.36    0.40 
   3 -11   0    2.14    0.37 
   3 -11   0    2.10    0.52 
   3 -11   0    1.69    0.47 
   3 -11   0    1.31    0.29 
   3 -11   0    1.78    0.48 
   3 -11   0    1.31    0.31 
   3 -11   0    1.83    0.40 
   3 -11   0    0.44    0.40 
  -3  11   0    2.23    0.47 
  -3  11   0    1.65    0.42 
  -3  11   0    2.54    0.44 
  -3  11   0    1.67    0.29 
  -3  11   0    1.24    0.39 
  -3  11   0    1.96    0.43 
   2 -11   0    0.35    0.46 
   2 -11   0    0.04    0.44 
   2 -11   0    0.46    0.30 
   2 -11   0    0.65    0.42 
   2 -11   0    0.20    0.27 
   2 -11   0    0.34    0.24 
   2 -11   0   -0.06    0.50 
   2 -11   0    0.25    0.32 
   2 -11   0    0.38    0.24 
  -2  11   0    0.57    0.34 
  -2  11   0    0.64    0.34 
  -2  11   0    0.47    0.42 
  -2  11   0    0.48    0.39 
  -2  11   0    0.48    0.40 
  -2  11   0    0.51    0.29 
  -2  11   0    0.66    0.31 
   1 -11   0   25.54    1.22 
   1 -11   0   24.69    0.91 
   1 -11   0   25.24    0.90 
   1 -11   0   22.98    1.21 
   1 -11   0   25.46    1.00 
   1 -11   0   24.18    0.89 
   1 -11   0   25.01    1.34 
   1 -11   0   24.94    1.24 
  -1  11   0   24.29    0.75 
  -1  11   0   26.79    1.02 
  -1  11   0   23.45    1.16 
  -1  11   0   25.04    0.94 
  -1  11   0   26.39    1.32 
  -1  11   0   24.67    1.21 
  -1  11   0   23.56    1.02 
   0 -11   0   12.50    1.09 
   0 -11   0   11.09    1.09 
   0 -11   0   12.10    0.96 
   0 -11   0   11.56    0.67 
   0 -11   0   12.04    0.71 
   0 -11   0   12.47    1.04 
   0 -11   0    9.82    0.62 
   0  11   0   12.19    0.77 
   0  11   0   13.51    0.75 
   0  11   0   12.51    0.64 
   0  11   0   12.78    1.07 
   0  11   0   11.94    0.94 
   0  11   0   12.34    1.01 
   0  11   0   11.59    0.61 
  -1 -11   0    8.12    0.69 
  -1 -11   0    9.80    1.01 
  -1 -11   0   10.80    1.16 
  -1 -11   0    8.21    0.89 
  -1 -11   0    7.81    0.63 
  -1 -11   0    9.77    0.95 
  -1 -11   0    8.21    0.56 
  -1 -11   0    9.02    0.61 
   1  11   0    8.07    0.71 
   1  11   0    9.33    0.88 
   1  11   0    8.26    0.47 
   1  11   0    8.50    0.66 
   1  11   0    9.40    0.75 
   1  11   0    9.49    1.02 
   1  11   0    9.70    1.02 
  -2 -11   0    6.53    0.87 
  -2 -11   0    5.51    0.67 
  -2 -11   0    5.73    0.85 
  -2 -11   0    6.19    0.67 
  -2 -11   0    7.09    0.71 
  -2 -11   0    5.26    0.49 
  -2 -11   0    6.44    0.60 
  -2 -11   0    6.31    0.91 
   2  11   0    6.64    0.68 
   2  11   0    7.15    0.86 
   2  11   0    6.63    0.68 
   2  11   0    8.83    0.97 
   2  11   0    5.45    0.76 
  -3 -11   0    4.03    0.72 
  -3 -11   0    4.18    0.60 
  -3 -11   0    5.05    1.06 
  -3 -11   0    5.18    0.82 
  -3 -11   0    6.05    0.93 
  -3 -11   0    3.88    0.64 
   3  11   0    5.17    0.84 
   3  11   0    5.31    0.60 
   3  11   0    5.13    0.74 
   3  11   0    5.61    0.80 
  -4 -11   0    1.75    0.78 
  -4 -11   0   -2.17    0.99 
  -4 -11   0    1.67    0.56 
  -4 -11   0    2.21    0.74 
  -4 -11   0    2.54    0.83 
  -4 -11   0    3.01    0.73 
  -4 -11   0    3.13    0.49 
  -4 -11   0    1.95    0.57 
   4  11   0    0.62    0.55 
   4  11   0    1.95    0.53 
   4  11   0    2.87    0.54 
   4  11   0    2.68    0.53 
   4  11   0    2.12    0.78 
   4  11   0    1.90    0.71 
  -5 -11   0    1.18    0.56 
  -5 -11   0    1.44    0.73 
  -5 -11   0    0.86    0.74 
  -5 -11   0    1.37    0.76 
  -5 -11   0    1.73    0.61 
  -5 -11   0    1.86    0.81 
  -5 -11   0    1.14    0.92 
  -5 -11   0    1.60    0.80 
   5  11   0    1.44    0.54 
   5  11   0    1.29    0.68 
   5  11   0    1.28    0.48 
   5  11   0    1.95    0.97 
   5  11   0   -1.19    0.82 
   5  11   0    0.94    0.52 
  -6 -11   0    0.13    1.04 
  -6 -11   0   -0.37    0.88 
  -6 -11   0   -0.54    0.72 
  -6 -11   0    0.01    0.64 
  -6 -11   0    0.20    0.82 
  -6 -11   0    1.35    0.82 
  -6 -11   0   -0.48    0.85 
  -6 -11   0   -0.75    0.88 
   6  11   0    0.47    0.74 
   6  11   0    0.00    0.47 
   6  11   0   -0.28    0.92 
  -7 -11   0    7.00    0.94 
  -7 -11   0    4.46    1.29 
  -7 -11   0    7.26    1.18 
  -7 -11   0    5.59    1.33 
  -7 -11   0    6.47    1.04 
  -7 -11   0    6.24    1.23 
  -7 -11   0    7.29    1.24 
   7  11   0    5.99    1.04 
   7  11   0    7.82    0.66 
   7  11   0    4.34    1.31 
  -8 -11   0    7.77    1.50 
  -8 -11   0    8.22    1.52 
  -8 -11   0   10.63    1.52 
  -8 -11   0    5.87    1.62 
   8  11   0    5.29    1.49 
   8  11   0    7.78    1.40 
  15 -12   0    2.16    1.26 
  15 -12   0    0.71    1.68 
 -15  12   0    1.38    1.10 
 -15  12   0   -2.49    1.74 
 -15  12   0    1.89    1.61 
 -15  12   0    1.53    1.28 
 -15  12   0    0.85    1.17 
  14 -12   0    0.24    1.11 
  14 -12   0    0.92    0.82 
  14 -12   0    0.59    0.99 
  14 -12   0    4.23    1.51 
 -14  12   0    0.19    0.57 
 -14  12   0    0.48    0.98 
 -14  12   0   -0.42    0.90 
 -14  12   0   -1.83    1.47 
 -14  12   0    1.10    1.06 
  13 -12   0    2.17    1.23 
  13 -12   0    1.06    0.82 
  13 -12   0    0.64    0.63 
  13 -12   0    0.54    0.81 
  13 -12   0    1.00    0.95 
 -13  12   0    1.90    1.02 
 -13  12   0    2.54    0.98 
 -13  12   0    2.80    0.62 
 -13  12   0    2.64    1.31 
 -13  12   0    1.76    0.87 
 -13  12   0    2.50    0.95 
  12 -12   0    3.94    0.87 
  12 -12   0    2.41    1.22 
  12 -12   0    3.88    0.46 
  12 -12   0    3.57    1.06 
  12 -12   0    3.29    0.87 
  12 -12   0    4.37    0.87 
  12 -12   0    3.20    1.30 
 -12  12   0    3.00    0.63 
 -12  12   0    2.36    1.21 
 -12  12   0    2.01    0.87 
 -12  12   0    4.63    0.87 
 -12  12   0    2.88    0.76 
 -12  12   0    2.79    0.87 
  11 -12   0   -0.54    0.61 
  11 -12   0   -0.84    0.66 
  11 -12   0   -0.54    0.76 
  11 -12   0    0.60    0.75 
  11 -12   0    0.25    0.82 
 -11  12   0    0.37    0.72 
 -11  12   0    0.26    0.92 
 -11  12   0   -0.52    0.63 
 -11  12   0    0.35    0.45 
 -11  12   0    0.50    0.71 
 -11  12   0    0.24    0.73 
  10 -12   0   -0.27    0.55 
  10 -12   0   -0.51    0.86 
  10 -12   0   -0.45    0.68 
  10 -12   0    0.10    0.60 
  10 -12   0   -0.41    0.82 
  10 -12   0   -0.50    0.65 
  10 -12   0    0.74    0.64 
  10 -12   0    0.12    0.79 
 -10  12   0   -0.35    0.53 
 -10  12   0   -0.21    0.42 
 -10  12   0    0.57    0.69 
 -10  12   0   -0.45    0.58 
   9 -12   0    8.37    0.96 
   9 -12   0    4.60    0.78 
   9 -12   0    4.84    0.91 
   9 -12   0    6.72    0.95 
   9 -12   0    2.94    0.81 
   9 -12   0    7.10    0.86 
  -9  12   0    6.08    0.65 
  -9  12   0    6.10    1.00 
  -9  12   0    5.99    0.87 
  -9  12   0    6.48    0.83 
   8 -12   0    3.02    0.74 
   8 -12   0    4.43    0.84 
   8 -12   0    1.96    0.49 
   8 -12   0    3.53    0.63 
   8 -12   0    3.54    0.74 
   8 -12   0    3.15    0.64 
  -8  12   0    3.02    0.64 
  -8  12   0    3.40    0.30 
  -8  12   0    3.70    0.63 
  -8  12   0    5.19    0.79 
  -8  12   0    4.36    0.82 
  -8  12   0    4.23    0.78 
  -8  12   0    3.37    0.30 
   7 -12   0   20.02    1.10 
   7 -12   0   19.62    0.99 
   7 -12   0   20.52    1.26 
   7 -12   0   17.75    1.28 
   7 -12   0   19.25    1.28 
   7 -12   0   18.60    1.27 
   7 -12   0   18.84    1.33 
  -7  12   0   19.07    1.24 
  -7  12   0   18.52    1.19 
  -7  12   0   19.09    1.19 
  -7  12   0   17.18    1.24 
  -7  12   0   19.42    1.24 
  -7  12   0   18.86    0.75 
  -7  12   0   21.63    1.28 
  -7  12   0   20.76    1.27 
   6 -12   0    9.66    0.51 
   6 -12   0    9.32    1.01 
   6 -12   0   10.37    0.84 
   6 -12   0   10.06    1.02 
   6 -12   0   11.33    1.14 
   6 -12   0   10.74    0.76 
  -6  12   0   10.36    0.71 
  -6  12   0   12.14    1.00 
  -6  12   0   10.20    1.01 
  -6  12   0    9.92    0.98 
  -6  12   0    9.67    0.96 
  -6  12   0   10.40    0.98 
  -6  12   0    9.71    1.04 
  -6  12   0   10.01    1.01 
   5 -12   0    0.48    0.47 
   5 -12   0    0.27    0.31 
   5 -12   0    1.41    0.56 
   5 -12   0    0.19    0.48 
   5 -12   0    0.02    0.25 
   5 -12   0    0.58    0.38 
   5 -12   0    1.26    0.51 
   5 -12   0    1.02    0.61 
  -5  12   0    0.65    0.50 
  -5  12   0    0.39    0.45 
  -5  12   0    0.56    0.44 
  -5  12   0    1.90    0.57 
  -5  12   0    0.85    0.37 
  -5  12   0    0.93    0.47 
  -5  12   0    0.66    0.44 
   4 -12   0    3.35    0.70 
   4 -12   0    1.91    0.49 
   4 -12   0    2.69    0.70 
   4 -12   0    1.81    0.38 
   4 -12   0    2.14    0.39 
   4 -12   0    2.12    0.51 
   4 -12   0    2.26    0.31 
   4 -12   0    1.75    0.53 
  -4  12   0    2.29    0.47 
  -4  12   0    2.23    0.22 
  -4  12   0    2.23    0.49 
  -4  12   0    2.17    0.46 
  -4  12   0    1.36    0.54 
  -4  12   0    2.56    0.52 
  -4  12   0    2.07    0.55 
   3 -12   0    0.98    0.32 
   3 -12   0    1.16    0.35 
   3 -12   0    2.22    0.58 
   3 -12   0    1.01    0.32 
   3 -12   0    0.61    0.57 
   3 -12   0    0.50    0.50 
   3 -12   0    0.59    0.41 
   3 -12   0    0.73    0.42 
  -3  12   0    0.93    0.42 
  -3  12   0    0.75    0.42 
  -3  12   0    1.52    0.40 
  -3  12   0    2.09    0.52 
  -3  12   0    1.25    0.32 
  -3  12   0    1.35    0.42 
  -3  12   0    1.26    0.57 
   2 -12   0   26.53    0.94 
   2 -12   0   24.51    1.03 
   2 -12   0   26.24    1.45 
   2 -12   0   26.64    1.35 
   2 -12   0   26.21    0.97 
   2 -12   0   25.51    1.05 
   2 -12   0   26.25    1.30 
   2 -12   0   26.39    1.35 
  -2  12   0   25.49    1.35 
  -2  12   0   24.83    1.27 
  -2  12   0   26.26    1.06 
  -2  12   0   26.09    1.15 
  -2  12   0   25.89    1.24 
  -2  12   0   23.49    1.00 
  -2  12   0   27.16    1.15 
   1 -12   0    1.19    0.60 
   1 -12   0    2.40    0.66 
   1 -12   0    1.50    0.36 
   1 -12   0    2.33    0.61 
   1 -12   0    1.10    0.30 
   1 -12   0    1.07    0.61 
   1 -12   0    1.51    0.37 
   1 -12   0    1.68    0.36 
  -1  12   0    2.20    0.55 
  -1  12   0    1.49    0.39 
  -1  12   0    1.35    0.52 
  -1  12   0    2.33    0.47 
  -1  12   0    1.69    0.27 
  -1  12   0    1.98    0.48 
  -1  12   0    1.31    0.58 
  -1  12   0    1.59    0.58 
   0 -12   0    4.11    0.62 
   0 -12   0    5.81    0.58 
   0 -12   0    7.04    0.62 
   0 -12   0    6.12    0.81 
   0 -12   0    5.70    0.59 
   0 -12   0    6.17    0.79 
   0 -12   0    5.87    0.91 
   0  12   0    5.62    0.81 
   0  12   0    6.98    0.85 
   0  12   0    5.31    0.61 
   0  12   0    5.86    0.56 
   0  12   0    6.12    0.75 
   0  12   0    6.81    0.72 
   0  12   0    6.47    0.59 
  -1 -12   0    8.21    0.97 
  -1 -12   0   10.12    1.00 
  -1 -12   0   10.19    0.62 
  -1 -12   0   10.26    0.75 
  -1 -12   0    9.71    0.69 
  -1 -12   0    9.83    1.03 
  -1 -12   0    8.67    1.01 
  -1 -12   0    9.32    0.80 
   1  12   0   11.48    1.19 
   1  12   0    8.95    0.93 
   1  12   0    8.31    0.81 
   1  12   0    9.90    0.98 
   1  12   0   10.21    0.49 
   1  12   0    9.54    0.74 
  -2 -12   0    0.08    0.39 
  -2 -12   0    0.42    0.74 
  -2 -12   0    0.52    0.49 
  -2 -12   0    1.20    0.86 
  -2 -12   0   -0.02    0.56 
  -2 -12   0   -0.07    0.31 
  -2 -12   0    0.01    0.72 
   2  12   0   -0.57    0.49 
   2  12   0    0.27    0.69 
   2  12   0    1.00    0.49 
   2  12   0    1.02    0.43 
  -3 -12   0    9.02    1.10 
  -3 -12   0    8.11    0.64 
  -3 -12   0    8.65    1.06 
  -3 -12   0    8.69    1.05 
  -3 -12   0    8.78    0.87 
  -3 -12   0    8.30    0.61 
  -3 -12   0    9.22    0.93 
  -3 -12   0    9.27    1.26 
   3  12   0    8.41    1.11 
   3  12   0    9.65    0.92 
   3  12   0    9.12    0.98 
   3  12   0    7.28    0.74 
   3  12   0    7.77    0.90 
  -4 -12   0    2.17    0.65 
  -4 -12   0    2.98    0.97 
  -4 -12   0    2.01    0.92 
  -4 -12   0    2.42    0.78 
  -4 -12   0    2.25    0.76 
  -4 -12   0    2.94    0.70 
  -4 -12   0    2.26    0.48 
   4  12   0    3.10    0.66 
   4  12   0    3.23    0.98 
   4  12   0    2.75    0.67 
   4  12   0    1.97    0.83 
   4  12   0    2.14    0.63 
  -5 -12   0    2.44    1.01 
  -5 -12   0    1.16    1.15 
  -5 -12   0    1.59    0.86 
  -5 -12   0    0.83    0.79 
  -5 -12   0    1.20    0.55 
  -5 -12   0    0.64    0.64 
  -5 -12   0    2.60    0.85 
  -5 -12   0    0.88    0.82 
   5  12   0    0.87    0.91 
   5  12   0    1.27    0.75 
   5  12   0    1.33    0.60 
  -6 -12   0    1.22    1.02 
  -6 -12   0    2.38    1.02 
  -6 -12   0    2.66    1.04 
  -6 -12   0    0.77    0.95 
  -6 -12   0    1.13    1.24 
  -6 -12   0    4.19    1.22 
  -6 -12   0    1.04    0.87 
  -6 -12   0    0.94    0.66 
   6  12   0    1.17    0.57 
   6  12   0    1.30    1.17 
   6  12   0    1.30    1.14 
   6  12   0    1.43    0.74 
  -7 -12   0    7.14    1.47 
  -7 -12   0    9.47    1.58 
  -7 -12   0    6.65    1.50 
  -7 -12   0    7.49    1.30 
   7  12   0    9.91    1.54 
   7  12   0    6.90    1.21 
  -8 -12   0    1.83    1.50 
  -8 -12   0    2.95    1.74 
  -8 -12   0    0.18    1.38 
   8  12   0   -0.42    1.56 
   8  12   0   -1.91    1.23 
  15 -13   0    0.63    1.13 
  15 -13   0    0.92    1.74 
 -15  13   0    1.07    1.36 
 -15  13   0    1.55    1.14 
 -15  13   0    2.04    1.24 
 -15  13   0   -0.30    1.98 
  14 -13   0    6.57    1.58 
  14 -13   0    2.93    1.09 
  14 -13   0    3.85    1.17 
  14 -13   0    5.77    1.25 
 -14  13   0    4.96    0.77 
 -14  13   0    3.84    1.24 
 -14  13   0    4.37    1.10 
 -14  13   0    4.05    1.66 
 -14  13   0    3.95    1.27 
  13 -13   0    4.24    0.96 
  13 -13   0    6.49    1.13 
  13 -13   0    6.55    1.04 
  13 -13   0    5.76    1.41 
 -13  13   0    5.20    1.15 
 -13  13   0    7.59    0.83 
 -13  13   0    5.48    1.05 
 -13  13   0    3.66    1.12 
 -13  13   0    4.22    1.41 
 -13  13   0    6.38    1.23 
  12 -13   0    1.83    0.79 
  12 -13   0    1.02    0.89 
  12 -13   0    1.54    0.90 
  12 -13   0    0.31    1.05 
  12 -13   0   -0.40    1.19 
  12 -13   0   -2.19    1.20 
 -12  13   0    1.88    0.82 
 -12  13   0   -0.15    0.89 
 -12  13   0    1.84    0.87 
 -12  13   0    0.06    1.14 
 -12  13   0    1.70    0.57 
 -12  13   0    1.61    0.92 
  11 -13   0   -0.93    0.85 
  11 -13   0    0.64    0.80 
  11 -13   0   -0.31    0.86 
  11 -13   0    0.75    1.09 
  11 -13   0    1.21    0.85 
  11 -13   0    0.83    0.64 
 -11  13   0    2.14    0.54 
 -11  13   0    0.88    1.05 
 -11  13   0    1.44    0.86 
 -11  13   0    0.68    0.72 
 -11  13   0    0.31    0.78 
 -11  13   0    2.15    0.88 
  10 -13   0   -0.44    0.69 
  10 -13   0    0.40    0.58 
  10 -13   0    1.02    0.91 
  10 -13   0   -1.30    0.75 
  10 -13   0    0.82    0.72 
  10 -13   0    2.82    0.86 
 -10  13   0    0.22    0.82 
 -10  13   0    2.03    0.82 
 -10  13   0    1.31    0.53 
 -10  13   0    1.47    0.78 
 -10  13   0    0.58    0.74 
   9 -13   0    0.66    0.57 
   9 -13   0   -0.36    0.64 
   9 -13   0    0.84    0.82 
   9 -13   0    1.42    0.75 
   9 -13   0   -0.08    0.80 
   9 -13   0    1.72    0.65 
  -9  13   0   -0.23    0.73 
  -9  13   0    1.37    0.73 
  -9  13   0    1.22    0.62 
  -9  13   0    0.89    0.44 
  -9  13   0    0.07    0.78 
   8 -13   0    0.30    0.72 
   8 -13   0    1.35    0.60 
   8 -13   0    1.76    0.78 
   8 -13   0    2.30    0.76 
   8 -13   0    1.37    0.56 
  -8  13   0    1.62    0.76 
  -8  13   0    2.32    0.76 
  -8  13   0    1.53    0.67 
  -8  13   0    1.49    0.28 
  -8  13   0    1.57    0.32 
  -8  13   0    2.21    0.67 
  -8  13   0    2.93    0.73 
   7 -13   0    4.03    0.78 
   7 -13   0    2.95    0.67 
   7 -13   0    3.42    0.35 
   7 -13   0    2.77    0.85 
   7 -13   0    3.39    0.59 
   7 -13   0    4.92    0.63 
   7 -13   0    4.03    0.78 
  -7  13   0    3.33    0.74 
  -7  13   0    4.28    0.76 
  -7  13   0    3.72    0.45 
  -7  13   0    3.12    0.68 
  -7  13   0    2.93    0.70 
  -7  13   0    2.81    0.65 
  -7  13   0    3.02    0.71 
   6 -13   0    5.51    0.49 
   6 -13   0    5.17    0.56 
   6 -13   0    6.16    0.81 
   6 -13   0    6.74    0.81 
   6 -13   0    4.80    0.83 
   6 -13   0    5.12    0.81 
   6 -13   0    6.11    0.68 
   6 -13   0    5.47    0.81 
  -6  13   0    4.69    0.69 
  -6  13   0    6.21    0.83 
  -6  13   0    5.50    0.56 
  -6  13   0    5.02    0.76 
  -6  13   0    7.88    0.96 
  -6  13   0    6.10    0.71 
  -6  13   0    6.44    0.80 
  -6  13   0    5.76    0.82 
   5 -13   0    1.80    0.60 
   5 -13   0    0.15    0.50 
   5 -13   0    1.49    0.67 
   5 -13   0    0.93    0.40 
   5 -13   0    0.76    0.69 
   5 -13   0    0.93    0.32 
   5 -13   0    0.72    0.39 
  -5  13   0    1.95    0.60 
  -5  13   0    2.01    0.58 
  -5  13   0    1.50    0.61 
  -5  13   0    1.36    0.52 
  -5  13   0    1.93    0.48 
  -5  13   0    0.66    0.42 
   4 -13   0    0.76    0.35 
   4 -13   0    0.75    0.39 
   4 -13   0    0.70    0.72 
   4 -13   0    0.47    0.51 
   4 -13   0    0.78    0.35 
   4 -13   0    1.26    0.52 
   4 -13   0    1.22    0.60 
   4 -13   0    1.07    0.51 
  -4  13   0    0.95    0.52 
  -4  13   0    1.11    0.49 
  -4  13   0   -0.81    0.57 
  -4  13   0    1.33    0.53 
  -4  13   0    0.80    0.50 
  -4  13   0    1.06    0.54 
  -4  13   0    0.84    0.22 
   3 -13   0    0.46    0.31 
   3 -13   0    0.64    0.48 
   3 -13   0    0.52    0.32 
   3 -13   0   -0.29    0.60 
   3 -13   0    0.38    0.47 
   3 -13   0    0.92    0.66 
   3 -13   0    0.04    0.30 
   3 -13   0    0.83    0.35 
  -3  13   0    1.76    0.62 
  -3  13   0    0.42    0.44 
  -3  13   0    0.89    0.44 
  -3  13   0    0.62    0.51 
  -3  13   0    1.04    0.45 
  -3  13   0    0.83    0.52 
  -3  13   0   -0.09    0.36 
   2 -13   0    2.15    0.71 
   2 -13   0    2.87    0.68 
   2 -13   0    4.19    0.84 
   2 -13   0    1.86    0.47 
   2 -13   0    2.74    0.50 
   2 -13   0    2.80    0.73 
   2 -13   0    1.89    0.39 
   2 -13   0    1.93    0.39 
  -2  13   0    2.67    0.52 
  -2  13   0    2.01    0.51 
  -2  13   0    2.65    0.64 
  -2  13   0    3.47    0.67 
  -2  13   0    3.39    0.55 
  -2  13   0    3.09    0.58 
  -2  13   0    1.70    0.66 
   1 -13   0    2.73    0.45 
   1 -13   0    2.60    0.42 
   1 -13   0    1.55    0.79 
   1 -13   0    1.36    0.40 
   1 -13   0    1.52    0.39 
   1 -13   0    1.82    0.77 
   1 -13   0    1.27    0.63 
   1 -13   0    1.88    0.76 
  -1  13   0    1.44    0.51 
  -1  13   0    2.10    0.52 
  -1  13   0    1.87    0.43 
  -1  13   0    0.99    0.66 
  -1  13   0    1.77    0.64 
  -1  13   0    1.67    0.59 
  -1  13   0    1.35    0.28 
   0 -13   0    1.52    0.37 
   0 -13   0    1.05    0.39 
   0 -13   0    0.52    0.75 
   0 -13   0    1.24    0.79 
   0 -13   0    1.12    0.44 
   0 -13   0    0.62    0.74 
   0  13   0    0.91    0.34 
   0  13   0    1.37    0.37 
   0  13   0    1.28    0.50 
   0  13   0    1.18    0.68 
   0  13   0    0.67    0.44 
   0  13   0   -0.85    0.65 
  -1 -13   0    2.59    0.84 
  -1 -13   0    2.99    0.59 
  -1 -13   0    1.57    1.01 
  -1 -13   0    3.66    0.94 
  -1 -13   0    2.73    0.64 
  -1 -13   0    4.50    0.59 
   1  13   0    2.65    0.83 
   1  13   0    3.19    0.61 
   1  13   0    3.46    0.32 
   1  13   0    3.40    0.66 
  -2 -13   0    4.83    0.64 
  -2 -13   0    7.15    0.75 
  -2 -13   0    5.04    0.89 
  -2 -13   0    6.71    0.84 
  -2 -13   0    7.43    1.09 
  -2 -13   0    5.81    1.08 
  -2 -13   0    5.69    1.21 
   2  13   0    7.57    0.98 
   2  13   0    7.21    1.10 
   2  13   0    4.53    0.87 
   2  13   0    5.35    0.69 
   2  13   0    6.91    0.75 
   2  13   0    6.17    0.77 
  -3 -13   0    1.22    0.78 
  -3 -13   0    1.84    1.07 
  -3 -13   0    2.22    0.75 
  -3 -13   0    2.48    0.62 
  -3 -13   0    0.62    1.07 
   3  13   0    2.62    0.78 
   3  13   0    2.15    0.57 
   3  13   0    1.97    0.98 
   3  13   0    1.35    0.80 
   3  13   0    1.68    0.62 
  -4 -13   0    4.32    0.95 
  -4 -13   0    6.00    1.08 
  -4 -13   0    5.78    0.90 
  -4 -13   0    5.88    1.38 
  -4 -13   0    6.76    1.00 
   4  13   0    4.38    0.98 
   4  13   0    2.12    1.03 
   4  13   0    5.22    0.80 
  -5 -13   0    1.11    1.43 
  -5 -13   0    1.28    0.98 
  -5 -13   0    0.38    0.97 
  -5 -13   0    2.50    1.00 
  -5 -13   0    0.07    1.03 
  -5 -13   0    1.02    0.85 
   5  13   0    1.50    0.71 
   5  13   0   -0.56    1.16 
   5  13   0    0.44    0.80 
  -6 -13   0    1.75    1.13 
  -6 -13   0    1.50    1.18 
  -6 -13   0    2.36    1.22 
  -6 -13   0   -0.19    1.21 
  -6 -13   0    0.13    0.99 
   6  13   0    0.15    1.01 
   6  13   0    0.34    1.31 
  -7 -13   0   -2.09    1.26 
  -7 -13   0    0.89    1.53 
  -7 -13   0    1.88    1.45 
  -7 -13   0    0.00    1.33 
   7  13   0    0.21    1.23 
   7  13   0   -1.77    1.45 
  15 -14   0    1.37    1.86 
  15 -14   0    0.44    1.17 
 -15  14   0   -0.32    1.31 
 -15  14   0    0.82    1.42 
 -15  14   0    2.93    2.07 
 -15  14   0    0.49    1.28 
  14 -14   0    4.97    1.60 
  14 -14   0    3.50    1.26 
  14 -14   0    2.85    1.12 
 -14  14   0    1.88    1.69 
 -14  14   0    0.94    1.05 
 -14  14   0    1.44    1.20 
 -14  14   0    1.26    1.32 
  13 -14   0    0.48    0.88 
  13 -14   0    0.51    1.10 
  13 -14   0    1.22    1.27 
  13 -14   0    1.28    1.12 
 -13  14   0    0.68    1.40 
 -13  14   0    1.20    1.06 
 -13  14   0    1.23    0.90 
 -13  14   0    1.40    0.76 
 -13  14   0    0.61    1.14 
 -13  14   0    1.74    1.05 
  12 -14   0   -1.09    0.99 
  12 -14   0    1.31    1.06 
  12 -14   0    0.30    1.33 
  12 -14   0    2.33    1.07 
  12 -14   0    1.71    0.79 
 -12  14   0    0.94    1.02 
 -12  14   0   -0.23    1.24 
 -12  14   0    2.29    1.09 
 -12  14   0   -0.79    1.01 
 -12  14   0    1.20    0.62 
 -12  14   0    1.53    0.85 
  11 -14   0    0.52    1.03 
  11 -14   0    0.14    0.64 
  11 -14   0    0.36    0.88 
  11 -14   0    1.42    0.86 
  11 -14   0    1.99    1.14 
 -11  14   0    0.38    0.95 
 -11  14   0    0.86    0.99 
 -11  14   0   -1.80    1.07 
 -11  14   0   -0.65    0.85 
 -11  14   0    1.45    0.78 
 -11  14   0    1.38    0.62 
  10 -14   0    0.36    1.02 
  10 -14   0    0.56    0.91 
  10 -14   0    0.00    0.57 
  10 -14   0    0.19    0.89 
  10 -14   0    0.08    0.74 
  10 -14   0   -1.02    0.76 
 -10  14   0    0.50    0.58 
 -10  14   0    0.46    0.80 
 -10  14   0   -0.73    0.72 
 -10  14   0    0.30    0.89 
 -10  14   0   -0.34    0.80 
 -10  14   0    0.56    0.82 
   9 -14   0   -0.24    0.65 
   9 -14   0    0.13    0.50 
   9 -14   0    0.59    0.94 
   9 -14   0   -0.24    0.82 
   9 -14   0    0.08    0.61 
   9 -14   0    0.24    0.84 
  -9  14   0    0.02    0.26 
  -9  14   0    0.09    0.63 
  -9  14   0    0.37    0.75 
  -9  14   0    0.39    0.52 
  -9  14   0    0.84    0.83 
  -9  14   0    0.88    0.75 
  -9  14   0    0.33    0.72 
   8 -14   0    4.77    0.92 
   8 -14   0    5.49    0.68 
   8 -14   0    5.80    0.98 
   8 -14   0    6.04    0.54 
   8 -14   0    5.61    0.79 
   8 -14   0    7.44    1.10 
   8 -14   0    4.19    0.82 
  -8  14   0    6.23    0.94 
  -8  14   0    4.30    0.87 
  -8  14   0    5.13    0.48 
  -8  14   0    4.46    0.89 
  -8  14   0    4.75    0.87 
  -8  14   0    4.91    0.48 
  -8  14   0    5.30    0.85 
  -8  14   0    4.00    0.86 
   7 -14   0    2.32    0.35 
   7 -14   0    2.05    0.53 
   7 -14   0    2.72    0.73 
   7 -14   0    3.06    0.75 
   7 -14   0    2.81    0.90 
   7 -14   0    3.51    0.79 
  -7  14   0    1.83    0.80 
  -7  14   0    2.27    0.70 
  -7  14   0    3.07    0.72 
  -7  14   0    2.47    0.68 
  -7  14   0    2.10    0.65 
  -7  14   0    2.93    0.51 
  -7  14   0    0.37    0.71 
   6 -14   0   -0.07    0.77 
   6 -14   0   -0.77    0.62 
   6 -14   0    0.04    0.76 
   6 -14   0   -0.29    0.44 
   6 -14   0    0.54    0.44 
   6 -14   0    0.92    0.67 
   6 -14   0    0.45    0.32 
   6 -14   0    1.02    0.63 
  -6  14   0    0.03    0.44 
  -6  14   0    1.21    0.62 
  -6  14   0    0.44    0.67 
  -6  14   0    0.14    0.66 
  -6  14   0    0.15    0.54 
  -6  14   0    0.35    0.64 
   5 -14   0   13.54    1.26 
   5 -14   0   11.28    0.68 
   5 -14   0   12.21    1.13 
   5 -14   0    8.88    1.12 
   5 -14   0   11.43    1.17 
   5 -14   0   12.02    1.20 
   5 -14   0   11.34    0.84 
  -5  14   0   11.62    1.24 
  -5  14   0   12.90    1.15 
  -5  14   0   14.07    1.43 
  -5  14   0   12.79    1.03 
   4 -14   0    0.37    0.54 
   4 -14   0    0.06    0.37 
   4 -14   0    0.10    0.58 
   4 -14   0    1.33    0.87 
   4 -14   0    0.81    0.57 
   4 -14   0   -0.02    0.34 
  -4  14   0    0.10    0.25 
  -4  14   0    0.64    0.62 
  -4  14   0   -0.06    0.69 
  -4  14   0    0.02    0.50 
  -4  14   0   -0.29    0.52 
  -4  14   0    0.07    0.53 
   3 -14   0    2.31    0.79 
   3 -14   0    2.03    0.43 
   3 -14   0    2.56    0.57 
   3 -14   0    1.93    0.60 
   3 -14   0    2.72    0.54 
   3 -14   0    2.28    0.41 
   3 -14   0    3.84    0.96 
  -3  14   0    2.39    0.71 
  -3  14   0    3.65    0.64 
  -3  14   0    3.30    0.82 
  -3  14   0    3.37    0.68 
  -3  14   0    2.53    0.49 
  -3  14   0    2.84    0.70 
   2 -14   0    3.69    0.72 
   2 -14   0    4.20    0.91 
   2 -14   0    3.90    0.56 
   2 -14   0    4.01    0.59 
   2 -14   0    3.01    0.46 
   2 -14   0    4.18    0.54 
   2 -14   0    4.19    0.90 
  -2  14   0    3.39    0.63 
  -2  14   0    4.50    0.82 
  -2  14   0    3.70    0.70 
  -2  14   0    3.01    0.73 
  -2  14   0    4.00    0.91 
  -2  14   0    4.41    0.61 
   1 -14   0   -0.07    0.41 
   1 -14   0    0.51    0.55 
   1 -14   0   -1.13    0.86 
   1 -14   0    0.32    0.41 
   1 -14   0   -0.71    0.79 
   1 -14   0    0.04    0.44 
  -1  14   0    0.40    0.55 
  -1  14   0    0.01    0.43 
  -1  14   0    0.20    0.59 
  -1  14   0    0.29    0.67 
   0 -14   0   22.40    1.90 
   0 -14   0   22.55    1.05 
   0 -14   0   19.45    1.14 
   0 -14   0   20.56    0.80 
   0 -14   0   20.61    1.77 
   0 -14   0   21.55    1.06 
   0 -14   0   22.91    1.48 
   0  14   0   21.31    0.90 
   0  14   0   21.02    1.27 
   0  14   0   21.14    1.58 
   0  14   0   21.96    0.92 
   0  14   0   22.67    1.55 
  -1 -14   0    0.67    0.47 
  -1 -14   0    0.20    0.49 
  -1 -14   0    2.01    1.11 
  -1 -14   0    1.24    0.60 
  -1 -14   0    0.95    0.72 
  -1 -14   0    0.24    1.08 
   1  14   0    0.56    0.83 
   1  14   0    0.17    0.56 
   1  14   0    0.36    0.47 
   1  14   0   -0.27    0.93 
   1  14   0   -0.45    0.55 
   1  14   0    1.49    0.64 
  -2 -14   0    2.82    0.86 
  -2 -14   0    3.22    0.67 
  -2 -14   0    4.72    1.29 
  -2 -14   0    4.48    0.81 
  -2 -14   0    3.20    0.63 
   2  14   0    3.79    0.76 
   2  14   0    5.91    0.87 
   2  14   0    4.62    0.72 
   2  14   0    4.52    1.07 
   2  14   0    4.27    0.83 
  -3 -14   0    3.63    0.86 
  -3 -14   0    0.01    0.89 
  -3 -14   0    2.03    0.71 
  -3 -14   0    1.62    1.21 
  -3 -14   0    1.13    0.70 
   3  14   0    2.76    1.07 
   3  14   0    2.21    0.81 
   3  14   0    1.76    0.74 
   3  14   0    2.29    0.89 
  -4 -14   0    0.79    0.97 
  -4 -14   0    2.30    0.87 
  -4 -14   0    0.62    0.84 
  -4 -14   0    0.95    1.01 
  -4 -14   0    1.23    1.33 
   4  14   0    2.31    0.85 
   4  14   0    0.02    0.83 
   4  14   0    0.35    1.06 
  -5 -14   0    3.09    1.29 
  -5 -14   0    6.53    1.35 
  -5 -14   0    5.42    1.86 
  -5 -14   0    5.80    1.17 
  -5 -14   0    7.43    1.36 
  -5 -14   0    5.53    1.28 
  -5 -14   0    6.25    1.58 
   5  14   0    5.94    0.93 
   5  14   0    4.25    1.41 
   5  14   0    3.56    1.39 
   5  14   0    4.62    1.20 
  -6 -14   0   -0.02    1.25 
  -6 -14   0    0.01    1.45 
  -6 -14   0    0.15    1.38 
  -6 -14   0    0.60    1.43 
  -6 -14   0    2.20    1.41 
   6  14   0    1.15    1.40 
   6  14   0    1.80    1.31 
  14 -15   0    3.97    1.51 
  14 -15   0    4.40    1.14 
  14 -15   0    2.11    1.55 
 -14  15   0    3.49    1.45 
 -14  15   0    4.04    1.22 
 -14  15   0    5.24    1.37 
 -14  15   0    3.99    1.93 
  13 -15   0    2.59    1.35 
  13 -15   0    4.53    1.38 
  13 -15   0    4.24    1.38 
  13 -15   0    1.65    0.97 
 -13  15   0    3.22    1.29 
 -13  15   0    3.21    0.84 
 -13  15   0    3.41    1.26 
 -13  15   0    1.67    1.49 
 -13  15   0    0.08    1.08 
  12 -15   0    0.04    1.18 
  12 -15   0    0.33    0.87 
  12 -15   0    2.19    1.19 
  12 -15   0    1.07    1.05 
 -12  15   0    0.16    1.09 
 -12  15   0   -0.54    1.01 
 -12  15   0    1.52    1.15 
 -12  15   0   -0.24    1.26 
 -12  15   0   -0.72    0.89 
 -12  15   0    0.91    0.69 
  11 -15   0    2.46    1.21 
  11 -15   0    2.33    1.48 
  11 -15   0    1.62    0.97 
  11 -15   0    2.20    0.93 
  11 -15   0    2.65    0.69 
 -11  15   0    2.78    1.25 
 -11  15   0    2.27    1.10 
 -11  15   0    2.07    0.94 
 -11  15   0    1.11    0.96 
 -11  15   0    1.83    1.08 
 -11  15   0    1.35    0.75 
  10 -15   0    0.10    0.64 
  10 -15   0   -1.43    1.03 
  10 -15   0   -0.69    0.82 
  10 -15   0    0.39    0.75 
  10 -15   0    1.07    1.17 
 -10  15   0   -0.26    0.79 
 -10  15   0    0.83    0.86 
 -10  15   0    0.94    0.93 
 -10  15   0    0.68    0.60 
 -10  15   0    0.33    1.02 
 -10  15   0    0.29    0.81 
   9 -15   0   10.13    0.67 
   9 -15   0   10.45    1.28 
   9 -15   0   11.25    1.09 
   9 -15   0   10.69    1.22 
   9 -15   0    9.26    1.31 
   9 -15   0    8.60    0.95 
   9 -15   0   11.11    1.35 
  -9  15   0    9.98    0.60 
  -9  15   0   10.01    1.13 
  -9  15   0    7.17    0.98 
  -9  15   0   11.86    1.33 
  -9  15   0   10.53    1.02 
  -9  15   0    9.23    0.59 
  -9  15   0    9.75    1.14 
  -9  15   0    9.26    1.19 
   8 -15   0    3.35    0.68 
   8 -15   0    2.39    0.61 
   8 -15   0    2.75    1.01 
   8 -15   0    2.29    0.87 
   8 -15   0    1.41    0.93 
   8 -15   0    4.52    0.97 
   8 -15   0    2.19    0.40 
  -8  15   0    3.79    0.87 
  -8  15   0    1.90    0.99 
  -8  15   0    0.85    0.70 
  -8  15   0    2.78    0.47 
  -8  15   0    2.97    0.90 
  -8  15   0    2.43    0.82 
  -8  15   0    2.71    0.40 
  -8  15   0    3.21    0.82 
   7 -15   0    0.28    0.77 
   7 -15   0    0.91    0.50 
   7 -15   0    0.98    0.78 
   7 -15   0    1.30    0.95 
   7 -15   0    0.82    0.51 
   7 -15   0    1.81    0.83 
  -7  15   0    0.65    0.66 
  -7  15   0    1.68    0.89 
  -7  15   0    0.52    0.88 
  -7  15   0    2.10    0.78 
  -7  15   0    0.17    0.49 
  -7  15   0    1.65    0.77 
   6 -15   0    0.32    0.47 
   6 -15   0    1.02    0.49 
   6 -15   0    1.23    0.77 
   6 -15   0    1.65    0.40 
   6 -15   0    1.70    0.77 
   6 -15   0    1.24    0.73 
   6 -15   0    1.36    0.88 
  -6  15   0    1.76    0.72 
  -6  15   0    1.66    0.61 
  -6  15   0    0.44    0.64 
  -6  15   0    2.03    0.86 
  -6  15   0    2.45    0.76 
  -6  15   0    1.28    0.74 
   5 -15   0    3.41    0.58 
   5 -15   0    4.40    0.88 
   5 -15   0    3.86    0.50 
   5 -15   0    3.53    0.78 
   5 -15   0    3.17    0.60 
   5 -15   0    3.39    0.84 
  -5  15   0    2.75    0.70 
  -5  15   0    4.07    0.71 
  -5  15   0    2.69    0.83 
  -5  15   0    3.65    0.75 
  -5  15   0    3.86    0.91 
  -5  15   0    4.40    0.85 
   4 -15   0    3.98    0.57 
   4 -15   0    4.68    0.55 
   4 -15   0    5.55    0.78 
   4 -15   0    4.85    0.87 
   4 -15   0    4.45    0.62 
   4 -15   0    5.20    0.90 
  -4  15   0    4.83    0.79 
  -4  15   0    4.77    0.92 
  -4  15   0    5.45    0.89 
  -4  15   0    4.67    0.42 
  -4  15   0    5.73    0.91 
  -4  15   0    6.48    0.84 
  -4  15   0    5.20    0.74 
   3 -15   0    0.44    0.44 
   3 -15   0    0.08    0.45 
   3 -15   0    1.23    0.55 
   3 -15   0    0.38    0.38 
   3 -15   0    0.40    0.68 
   3 -15   0    1.36    0.91 
  -3  15   0   -0.45    0.56 
  -3  15   0    0.97    0.49 
  -3  15   0    1.45    0.59 
  -3  15   0    1.54    0.68 
  -3  15   0    1.37    0.73 
  -3  15   0   -0.46    0.84 
  -3  15   0    0.88    0.66 
   2 -15   0    4.92    0.60 
   2 -15   0    5.23    1.18 
   2 -15   0    3.56    1.04 
   2 -15   0    2.73    0.49 
   2 -15   0    4.09    0.59 
   2 -15   0    4.90    0.67 
   2 -15   0    2.78    0.76 
  -2  15   0    3.65    0.62 
  -2  15   0    5.35    0.90 
  -2  15   0    5.63    0.94 
  -2  15   0    4.07    0.86 
  -2  15   0    4.26    0.88 
  -2  15   0    4.45    0.72 
   1 -15   0    3.38    1.12 
   1 -15   0    1.32    0.81 
   1 -15   0    0.85    0.45 
   1 -15   0   -0.54    1.06 
   1 -15   0    1.90    0.45 
   1 -15   0    1.23    0.56 
  -1  15   0    0.70    0.79 
  -1  15   0    0.47    0.70 
  -1  15   0    1.02    0.84 
  -1  15   0    2.54    1.07 
  -1  15   0    1.10    0.74 
  -1  15   0    1.67    0.50 
  -1  15   0    1.40    0.65 
   0 -15   0    2.51    1.24 
   0 -15   0    4.04    0.74 
   0 -15   0    3.64    1.15 
   0 -15   0    3.85    0.58 
   0 -15   0    2.59    0.93 
   0 -15   0    3.68    0.62 
   0  15   0    3.37    0.48 
   0  15   0    3.23    0.75 
   0  15   0    4.59    0.84 
   0  15   0    3.44    1.01 
   0  15   0    1.85    1.12 
   0  15   0    4.64    1.02 
  -1 -15   0    1.54    0.58 
  -1 -15   0    1.76    1.23 
  -1 -15   0    2.46    0.64 
  -1 -15   0    1.35    0.79 
   1  15   0    1.32    0.78 
   1  15   0    1.96    1.01 
   1  15   0    3.17    0.83 
   1  15   0    3.37    1.18 
   1  15   0    2.21    0.58 
   1  15   0    1.06    0.73 
  -2 -15   0    1.67    0.67 
  -2 -15   0    2.21    0.65 
  -2 -15   0    2.04    0.87 
  -2 -15   0    0.74    0.90 
  -2 -15   0    1.52    1.42 
   2  15   0    1.79    0.83 
   2  15   0    1.84    0.69 
   2  15   0    1.52    0.95 
   2  15   0    0.53    1.07 
  -3 -15   0   -1.80    1.41 
  -3 -15   0    0.38    0.94 
  -3 -15   0    0.58    0.89 
  -3 -15   0   -0.34    1.03 
  -3 -15   0    0.07    0.76 
   3  15   0    0.49    0.90 
   3  15   0    0.80    1.03 
   3  15   0    0.97    1.11 
   3  15   0   -0.02    0.87 
  -4 -15   0    7.23    1.35 
  -4 -15   0    7.74    1.13 
  -4 -15   0    8.97    1.37 
  -4 -15   0    6.35    1.42 
  -4 -15   0   10.46    2.15 
   4  15   0    7.14    1.57 
   4  15   0   10.53    1.46 
   4  15   0    7.87    1.12 
  -5 -15   0    1.52    1.40 
  -5 -15   0   -0.95    1.39 
  -5 -15   0    0.30    1.48 
  -5 -15   0    0.56    1.19 
  -5 -15   0    4.06    1.36 
   5  15   0    0.31    1.44 
   5  15   0    2.49    1.34 
  14 -16   0   -0.32    1.10 
  14 -16   0   -2.55    1.37 
  14 -16   0    0.29    1.50 
 -14  16   0    0.69    1.27 
 -14  16   0    3.33    1.94 
 -14  16   0    1.45    1.57 
 -14  16   0    1.72    1.54 
  13 -16   0    2.35    1.35 
  13 -16   0    4.37    1.36 
  13 -16   0    1.38    1.00 
 -13  16   0    3.86    1.40 
 -13  16   0    3.63    1.29 
 -13  16   0    3.74    1.26 
 -13  16   0    2.30    0.84 
 -13  16   0    3.55    1.67 
  12 -16   0    2.55    1.20 
  12 -16   0    1.26    0.83 
  12 -16   0   -0.83    1.03 
 -12  16   0    2.74    1.09 
 -12  16   0    1.87    1.16 
 -12  16   0    2.41    1.42 
 -12  16   0    2.22    0.83 
 -12  16   0    0.95    1.37 
 -12  16   0    1.87    1.22 
  11 -16   0    0.98    1.44 
  11 -16   0    2.20    0.91 
  11 -16   0    1.72    0.78 
  11 -16   0   -0.29    1.07 
 -11  16   0    0.45    1.19 
 -11  16   0    2.43    1.06 
 -11  16   0    1.72    0.99 
 -11  16   0    0.37    1.10 
 -11  16   0    0.44    1.20 
  10 -16   0    1.44    1.02 
  10 -16   0    3.05    0.73 
  10 -16   0    2.00    0.48 
  10 -16   0    1.89    0.85 
 -10  16   0    0.21    0.75 
 -10  16   0    2.11    1.11 
 -10  16   0    2.52    1.08 
 -10  16   0    3.06    1.03 
 -10  16   0    1.32    0.88 
 -10  16   0    3.03    1.20 
   9 -16   0    1.21    0.69 
   9 -16   0    2.88    1.43 
   9 -16   0    1.69    0.45 
   9 -16   0    1.45    0.98 
   9 -16   0    1.39    1.09 
   9 -16   0    2.20    0.71 
   9 -16   0    2.61    1.10 
  -9  16   0    2.39    0.84 
  -9  16   0    0.51    0.94 
  -9  16   0    2.83    1.01 
  -9  16   0    1.42    0.41 
  -9  16   0    2.75    0.94 
  -9  16   0    1.44    0.39 
   8 -16   0    2.32    1.18 
   8 -16   0   -0.20    0.60 
   8 -16   0    0.20    1.07 
   8 -16   0    1.25    0.99 
   8 -16   0    0.43    0.94 
   8 -16   0   -0.43    0.41 
   8 -16   0   -0.82    0.54 
  -8  16   0    0.31    0.76 
  -8  16   0   -0.50    0.46 
  -8  16   0    0.86    0.81 
  -8  16   0    0.08    1.00 
  -8  16   0   -0.58    0.82 
  -8  16   0   -0.05    0.99 
   7 -16   0    1.32    0.44 
   7 -16   0    0.18    0.54 
   7 -16   0    2.12    0.89 
   7 -16   0    0.41    1.06 
   7 -16   0    2.03    0.64 
   7 -16   0    0.96    0.86 
   7 -16   0    1.21    0.92 
  -7  16   0    0.36    0.85 
  -7  16   0    2.05    0.89 
  -7  16   0    0.84    0.56 
  -7  16   0    1.33    0.79 
  -7  16   0    1.22    0.71 
  -7  16   0    1.73    1.09 
   6 -16   0   -0.08    0.84 
   6 -16   0    0.30    1.02 
   6 -16   0    0.29    0.42 
   6 -16   0    0.71    0.58 
   6 -16   0    1.18    0.58 
   6 -16   0    0.66    0.82 
   6 -16   0    0.63    1.18 
  -6  16   0    0.89    0.62 
  -6  16   0    1.40    1.08 
  -6  16   0    0.57    0.75 
  -6  16   0    0.38    0.69 
  -6  16   0    0.59    0.85 
   5 -16   0   13.93    0.85 
   5 -16   0   12.22    1.21 
   5 -16   0   12.81    1.25 
   5 -16   0   15.44    1.75 
   5 -16   0   11.86    1.07 
   5 -16   0   13.43    1.06 
  -5  16   0   12.88    1.39 
  -5  16   0   11.60    1.18 
  -5  16   0   14.37    1.54 
  -5  16   0   15.45    1.41 
  -5  16   0   12.81    1.27 
  -5  16   0   12.13    1.32 
   4 -16   0    4.68    1.24 
   4 -16   0    2.77    0.55 
   4 -16   0    3.60    0.68 
   4 -16   0    4.68    0.98 
   4 -16   0    4.61    0.94 
   4 -16   0    3.76    0.76 
   4 -16   0    3.04    0.55 
  -4  16   0    4.24    0.90 
  -4  16   0    4.64    0.85 
  -4  16   0    4.48    0.93 
  -4  16   0    3.32    0.84 
  -4  16   0    4.09    0.99 
  -4  16   0    3.76    0.43 
   3 -16   0    0.93    0.49 
   3 -16   0   -0.17    0.51 
   3 -16   0   -0.32    0.71 
   3 -16   0    0.56    0.49 
   3 -16   0   -1.25    1.04 
   3 -16   0    0.23    0.60 
   3 -16   0   -1.04    1.13 
  -3  16   0   -0.26    0.73 
  -3  16   0    0.78    0.78 
  -3  16   0   -1.16    0.67 
  -3  16   0   -0.89    1.00 
  -3  16   0    2.53    0.93 
  -3  16   0    0.85    0.56 
  -3  16   0   -0.92    0.61 
   2 -16   0   -0.86    1.14 
   2 -16   0    1.03    0.51 
   2 -16   0    0.27    1.23 
   2 -16   0    1.38    0.61 
   2 -16   0    0.04    0.50 
   2 -16   0    0.62    0.79 
   2 -16   0    1.21    0.59 
  -2  16   0    1.35    1.11 
  -2  16   0    0.71    0.79 
  -2  16   0    0.10    0.88 
  -2  16   0    1.40    0.62 
  -2  16   0    1.69    0.88 
  -2  16   0    1.91    0.85 
   1 -16   0    1.67    0.53 
   1 -16   0    0.11    0.49 
   1 -16   0    0.57    1.29 
   1 -16   0    2.16    0.86 
   1 -16   0    1.61    1.32 
  -1  16   0   -0.32    0.89 
  -1  16   0    0.72    0.55 
  -1  16   0    1.41    0.90 
  -1  16   0    0.14    0.65 
  -1  16   0   -1.31    0.86 
  -1  16   0    1.73    0.93 
   0 -16   0    0.75    0.59 
   0 -16   0   -0.14    0.71 
   0 -16   0    0.23    0.87 
   0 -16   0    3.53    1.40 
   0 -16   0    1.51    0.59 
   0  16   0    0.08    0.85 
   0  16   0    2.55    1.13 
   0  16   0    0.94    0.43 
   0  16   0    0.39    0.47 
   0  16   0    0.65    0.84 
   0  16   0    0.56    1.03 
  -1 -16   0    0.15    0.71 
  -1 -16   0    0.46    0.86 
  -1 -16   0   -0.59    0.61 
  -1 -16   0   -0.53    1.55 
  -1 -16   0    0.17    0.81 
   1  16   0    1.20    0.75 
   1  16   0    1.11    1.03 
   1  16   0    1.40    0.60 
   1  16   0    0.67    0.90 
  -2 -16   0    2.65    0.85 
  -2 -16   0    0.59    1.05 
  -2 -16   0   -1.18    0.91 
   2  16   0   -0.27    1.03 
   2  16   0    1.86    1.01 
   2  16   0   -0.48    1.13 
   2  16   0   -0.52    1.62 
  -3 -16   0    5.29    1.11 
  -3 -16   0    8.26    1.31 
  -3 -16   0    9.78    1.58 
  -3 -16   0    5.95    1.20 
   3  16   0    7.76    1.35 
   3  16   0    6.48    1.25 
   3  16   0    5.71    1.53 
  13 -17   0   -2.80    0.99 
  13 -17   0   -0.45    1.22 
  13 -17   0   -1.48    1.50 
 -13  17   0    0.90    1.73 
 -13  17   0    0.15    0.97 
 -13  17   0    0.40    1.24 
 -13  17   0    0.83    1.33 
 -13  17   0   -3.14    1.41 
  12 -17   0    0.74    1.32 
  12 -17   0    2.80    0.96 
 -12  17   0    2.66    1.37 
 -12  17   0    3.77    1.01 
 -12  17   0    1.32    1.50 
 -12  17   0    1.90    1.15 
 -12  17   0    0.76    1.35 
  11 -17   0    0.18    1.01 
  11 -17   0    0.86    0.53 
  11 -17   0    1.63    1.64 
  11 -17   0   -1.87    1.21 
  11 -17   0    0.46    0.79 
 -11  17   0    0.91    1.37 
 -11  17   0    0.91    1.13 
 -11  17   0   -0.52    1.19 
 -11  17   0   -0.47    1.01 
 -11  17   0    1.09    1.25 
 -11  17   0   -0.06    0.86 
  10 -17   0   -1.44    0.73 
  10 -17   0    1.55    0.83 
  10 -17   0   -0.10    1.14 
  10 -17   0   -0.68    0.49 
 -10  17   0   -1.43    0.76 
 -10  17   0   -2.52    1.20 
 -10  17   0    0.31    0.39 
 -10  17   0    1.41    1.19 
 -10  17   0    0.80    1.07 
 -10  17   0    2.43    1.16 
 -10  17   0   -0.95    0.98 
   9 -17   0    3.02    0.88 
   9 -17   0    3.42    0.57 
   9 -17   0    4.65    0.86 
   9 -17   0    4.43    1.19 
  -9  17   0    2.39    0.87 
  -9  17   0    3.32    1.07 
  -9  17   0    2.32    1.03 
  -9  17   0    2.21    0.48 
  -9  17   0    2.39    0.50 
  -9  17   0    2.56    1.20 
   8 -17   0    0.27    0.68 
   8 -17   0    0.72    0.52 
   8 -17   0    1.15    1.04 
   8 -17   0    0.03    1.12 
   8 -17   0    1.21    0.74 
   8 -17   0   -1.56    1.07 
  -8  17   0    0.67    0.98 
  -8  17   0    1.94    1.00 
  -8  17   0    0.29    0.57 
  -8  17   0    0.13    0.86 
  -8  17   0    1.63    1.22 
   7 -17   0    0.42    0.91 
   7 -17   0    1.14    0.67 
   7 -17   0    2.99    0.98 
   7 -17   0    3.65    1.09 
   7 -17   0    2.86    0.54 
   7 -17   0    2.11    0.66 
  -7  17   0    1.91    0.95 
  -7  17   0    3.30    0.93 
  -7  17   0    2.71    0.70 
  -7  17   0    1.73    0.89 
   6 -17   0    1.04    1.02 
   6 -17   0    3.29    0.50 
   6 -17   0    2.30    0.71 
   6 -17   0    2.75    0.96 
   6 -17   0    3.20    0.70 
   6 -17   0    2.65    0.99 
  -6  17   0    3.96    0.97 
  -6  17   0    2.70    0.79 
  -6  17   0    1.45    0.79 
  -6  17   0    1.11    0.99 
   5 -17   0    2.11    0.57 
   5 -17   0    3.07    1.08 
   5 -17   0    3.35    0.65 
   5 -17   0    2.23    1.04 
   5 -17   0    3.09    0.64 
  -5  17   0    5.49    1.25 
  -5  17   0    2.98    0.85 
  -5  17   0    3.25    0.94 
  -5  17   0    2.67    0.95 
   4 -17   0    1.28    0.55 
   4 -17   0    3.23    1.08 
   4 -17   0    1.57    0.92 
   4 -17   0    0.39    0.52 
   4 -17   0    0.09    0.69 
   4 -17   0   -0.11    0.59 
  -4  17   0    2.61    1.25 
  -4  17   0    1.34    0.78 
  -4  17   0    0.59    0.83 
  -4  17   0   -0.41    0.83 
  -4  17   0    0.03    0.74 
  -4  17   0    0.39    0.41 
   3 -17   0    0.39    0.95 
   3 -17   0    3.52    1.34 
   3 -17   0    1.26    0.62 
   3 -17   0    0.74    0.60 
   3 -17   0    1.08    0.66 
   3 -17   0   -0.38    0.52 
  -3  17   0   -0.06    0.88 
  -3  17   0    0.11    0.83 
  -3  17   0    0.80    0.89 
  -3  17   0    0.90    0.66 
  -3  17   0    0.78    0.68 
   2 -17   0   -0.41    0.95 
   2 -17   0   -0.87    1.44 
   2 -17   0    0.38    0.59 
   2 -17   0   -0.57    0.66 
  -2  17   0    0.11    0.81 
  -2  17   0    0.68    0.99 
  -2  17   0    0.12    0.87 
  -2  17   0    0.38    0.62 
  -2  17   0   -0.14    0.88 
   1 -17   0    0.29    0.84 
   1 -17   0   -1.05    0.68 
   1 -17   0    0.70    0.62 
   1 -17   0    0.97    0.62 
  -1  17   0   -0.42    0.91 
  -1  17   0    1.85    1.10 
  -1  17   0    0.89    1.12 
  -1  17   0   -0.70    0.95 
  -1  17   0   -0.47    0.55 
   0 -17   0    1.94    0.87 
   0 -17   0    0.30    0.67 
   0 -17   0    0.68    0.73 
   0 -17   0   -0.92    0.85 
   0  17   0    0.83    1.14 
   0  17   0   -1.32    0.95 
   0  17   0    1.51    0.98 
  -1 -17   0    0.67    1.13 
  -1 -17   0    0.92    0.82 
  -1 -17   0    3.28    1.06 
  -1 -17   0    2.89    0.95 
   1  17   0    3.81    1.13 
   1  17   0    1.76    0.97 
   1  17   0    2.77    1.65 
   1  17   0    4.09    1.46 
  -2 -17   0    3.41    0.96 
  -2 -17   0    3.46    1.23 
  -2 -17   0    3.14    1.40 
   2  17   0    4.78    1.59 
   2  17   0    3.16    1.31 
   2  17   0    5.17    1.35 
  12 -18   0   -1.49    1.43 
  12 -18   0    2.41    1.06 
  12 -18   0   -1.10    1.14 
 -12  18   0   -0.65    1.41 
 -12  18   0    0.37    1.33 
 -12  18   0    1.15    1.50 
 -12  18   0    0.81    1.34 
 -12  18   0   -0.47    1.07 
  11 -18   0    0.43    0.87 
  11 -18   0    2.66    1.12 
  11 -18   0    1.76    1.42 
 -11  18   0    0.64    1.13 
 -11  18   0    2.00    1.10 
 -11  18   0    2.32    1.39 
 -11  18   0    1.63    1.37 
 -11  18   0   -1.22    1.32 
  10 -18   0    2.48    0.63 
  10 -18   0    4.31    1.37 
  10 -18   0    0.86    1.67 
  10 -18   0    2.47    0.95 
  10 -18   0    4.58    1.02 
 -10  18   0    4.17    1.43 
 -10  18   0    2.64    1.21 
 -10  18   0    3.59    0.97 
 -10  18   0    4.13    1.25 
   9 -18   0   10.10    1.13 
   9 -18   0    8.42    0.75 
   9 -18   0    9.86    1.15 
   9 -18   0    9.72    1.51 
  -9  18   0   10.33    0.91 
  -9  18   0    7.66    0.75 
  -9  18   0    7.72    1.45 
  -9  18   0    8.42    1.23 
  -9  18   0    7.94    1.37 
   8 -18   0    0.41    0.72 
   8 -18   0    1.17    0.54 
   8 -18   0    0.20    1.36 
   8 -18   0   -1.00    0.74 
   8 -18   0    1.32    1.20 
  -8  18   0   -0.81    1.09 
  -8  18   0    0.76    0.67 
  -8  18   0   -0.55    1.38 
  -8  18   0    0.47    1.19 
  -8  18   0    0.93    1.05 
   7 -18   0   -0.13    0.71 
   7 -18   0   -0.34    1.22 
   7 -18   0   -0.50    0.74 
   7 -18   0    1.65    1.10 
   7 -18   0    0.56    0.47 
  -7  18   0    1.26    1.09 
  -7  18   0    1.50    1.02 
  -7  18   0    0.86    1.06 
  -7  18   0   -0.85    1.49 
  -7  18   0   -0.97    0.71 
   6 -18   0    2.90    0.77 
   6 -18   0    3.23    1.24 
   6 -18   0    3.38    0.76 
   6 -18   0    2.32    0.65 
   6 -18   0    2.62    1.10 
  -6  18   0    0.55    1.01 
  -6  18   0    3.85    1.21 
  -6  18   0    4.86    1.63 
  -6  18   0    2.63    0.81 
  -6  18   0    2.94    1.07 
   5 -18   0    0.84    1.24 
   5 -18   0    0.54    0.57 
   5 -18   0    0.86    1.10 
   5 -18   0    0.82    0.71 
   5 -18   0   -0.65    0.62 
  -5  18   0   -0.53    0.85 
  -5  18   0    0.11    0.94 
  -5  18   0    0.22    1.04 
   4 -18   0    1.18    0.70 
   4 -18   0    2.13    1.35 
   4 -18   0    3.84    0.73 
   4 -18   0    2.04    1.17 
   4 -18   0    2.94    0.75 
   4 -18   0    0.25    1.10 
  -4  18   0    1.73    1.02 
  -4  18   0    3.66    1.02 
  -4  18   0    2.85    1.17 
  -4  18   0    2.51    0.88 
   3 -18   0    5.21    0.90 
   3 -18   0    4.90    1.20 
   3 -18   0    5.53    0.81 
   3 -18   0    4.22    0.83 
   3 -18   0    8.23    1.65 
  -3  18   0    5.28    1.15 
  -3  18   0    5.23    0.86 
  -3  18   0    6.59    1.30 
  -3  18   0    4.14    1.16 
   2 -18   0    3.32    0.87 
   2 -18   0    3.37    0.72 
   2 -18   0    2.36    0.98 
  -2  18   0    4.72    1.25 
  -2  18   0    2.65    1.17 
  -2  18   0    3.59    0.83 
  -2  18   0    2.42    0.97 
   1 -18   0    2.87    0.84 
   1 -18   0    1.86    0.92 
   1 -18   0    3.35    0.85 
   1 -18   0    1.58    1.27 
  -1  18   0    1.44    0.82 
  -1  18   0    2.96    0.69 
  -1  18   0    2.39    1.30 
  -1  18   0    3.92    1.22 
   0 -18   0    2.00    1.20 
   0 -18   0    0.87    0.86 
   0 -18   0   -0.69    0.83 
   0 -18   0   -0.02    0.96 
   0  18   0   -1.25    1.31 
   0  18   0    2.56    1.22 
   0  18   0    2.82    1.08 
  -1 -18   0   -0.34    1.27 
  -1 -18   0    1.34    1.00 
  -1 -18   0    1.87    1.47 
  -1 -18   0   -0.08    0.94 
   1  18   0    0.46    1.54 
   1  18   0   -2.14    1.20 
   1  18   0    0.55    1.33 
  11 -19   0   -2.31    1.52 
  11 -19   0   -0.10    1.02 
  11 -19   0   -0.09    1.09 
 -11  19   0   -0.37    1.22 
 -11  19   0    0.92    1.51 
 -11  19   0   -1.38    1.53 
 -11  19   0   -0.05    1.15 
  10 -19   0    5.94    1.15 
  10 -19   0    9.28    1.25 
  10 -19   0    9.23    1.62 
 -10  19   0    7.07    1.63 
 -10  19   0    7.66    1.68 
 -10  19   0    5.12    1.23 
 -10  19   0    7.79    1.44 
   9 -19   0    4.56    1.00 
   9 -19   0    5.72    1.48 
   9 -19   0    3.41    1.04 
   9 -19   0    6.60    1.84 
  -9  19   0    4.95    1.30 
  -9  19   0    5.39    1.49 
  -9  19   0    2.51    1.86 
  -9  19   0    5.83    1.49 
   8 -19   0    0.11    0.87 
   8 -19   0    0.68    0.90 
   8 -19   0    0.05    1.28 
  -8  19   0    0.21    1.11 
  -8  19   0    0.65    1.26 
  -8  19   0    0.07    0.79 
  -8  19   0    3.07    1.36 
   7 -19   0   -0.94    0.77 
   7 -19   0   -0.56    1.13 
   7 -19   0    0.77    0.78 
  -7  19   0   -0.16    0.83 
  -7  19   0   -0.95    1.11 
  -7  19   0    1.39    1.28 
  -7  19   0    0.59    1.26 
   6 -19   0    1.52    0.75 
   6 -19   0    1.39    1.24 
   6 -19   0    0.62    0.88 
   6 -19   0    0.95    1.48 
   6 -19   0    1.20    0.74 
  -6  19   0    1.63    1.08 
  -6  19   0    0.94    1.16 
  -6  19   0    0.99    1.30 
   5 -19   0    1.48    1.25 
   5 -19   0    1.34    0.82 
   5 -19   0    1.76    0.76 
   5 -19   0    2.68    0.87 
  -5  19   0    3.69    1.33 
  -5  19   0    2.37    1.08 
  -5  19   0    3.09    1.07 
  -5  19   0    1.78    1.10 
   4 -19   0    2.84    1.35 
   4 -19   0    1.71    0.69 
   4 -19   0    1.71    0.84 
   4 -19   0    2.09    0.88 
  -4  19   0    0.01    0.93 
  -4  19   0    0.74    1.14 
  -4  19   0    0.42    1.25 
  -4  19   0    1.41    1.18 
   3 -19   0    0.50    0.88 
   3 -19   0    0.45    1.34 
   3 -19   0   -0.04    0.76 
  -3  19   0    0.80    0.93 
  -3  19   0   -0.75    1.01 
  -3  19   0   -1.10    1.14 
  -3  19   0    0.44    1.26 
   2 -19   0   -1.46    0.87 
   2 -19   0    1.19    1.15 
   2 -19   0    0.10    0.79 
   2 -19   0   -0.18    0.81 
  -2  19   0    1.00    1.33 
  -2  19   0    0.44    0.91 
  -2  19   0   -1.28    1.25 
   1 -19   0    1.34    0.95 
   1 -19   0    1.26    0.91 
   1 -19   0    0.18    1.08 
   1 -19   0    0.31    1.26 
  -1  19   0   -0.48    1.52 
  -1  19   0   -1.61    1.20 
  -1  19   0   -0.03    1.44 
   9 -20   0    2.40    1.13 
   9 -20   0   -0.46    1.48 
   9 -20   0    1.52    1.09 
  -9  20   0    0.33    1.44 
  -9  20   0    2.34    1.31 
  -9  20   0   -0.40    1.50 
   8 -20   0   -0.03    1.01 
   8 -20   0   -1.21    1.40 
   8 -20   0    0.86    0.99 
  -8  20   0    1.55    1.46 
  -8  20   0    0.98    1.58 
  -8  20   0    0.82    1.36 
   7 -20   0    5.76    0.97 
   7 -20   0    5.88    1.06 
   7 -20   0    6.71    1.08 
   7 -20   0    6.44    1.63 
  -7  20   0    6.98    1.68 
  -7  20   0    9.18    1.54 
  -7  20   0    5.83    1.51 
  -7  20   0    3.89    1.13 
   6 -20   0    0.31    0.90 
   6 -20   0    2.98    0.88 
   6 -20   0    3.09    0.96 
   6 -20   0    3.19    1.45 
  -6  20   0    2.18    1.14 
  -6  20   0    1.41    1.24 
  -6  20   0    3.43    1.50 
  -6  20   0    0.36    1.26 
   5 -20   0   -0.24    0.91 
   5 -20   0   -1.74    1.39 
   5 -20   0    0.77    0.92 
   5 -20   0   -0.32    0.79 
  -5  20   0   -0.24    1.17 
  -5  20   0    0.26    1.19 
  -5  20   0   -0.92    1.42 
  -5  20   0   -1.28    1.15 
   4 -20   0    1.62    1.09 
   4 -20   0    0.67    1.58 
   4 -20   0    1.11    1.00 
   4 -20   0    0.85    0.86 
  -4  20   0   -0.69    1.08 
  -4  20   0    0.00    1.30 
  -4  20   0    0.01    1.45 
  -4  20   0    1.01    1.12 
  -3  20  -1    3.03    1.49 
  -3  20  -1    1.65    1.42 
  -3  20  -1    0.82    1.34 
   3 -20   1   -0.93    1.35 
   3 -20   1    0.82    1.05 
   3 -20   1    0.43    0.84 
  -4  20  -1    1.53    1.34 
  -4  20  -1    1.38    1.09 
  -4  20  -1   -0.36    1.44 
  -4  20  -1    3.62    1.39 
   4 -20   1    1.98    0.83 
   4 -20   1    1.45    1.01 
   4 -20   1   -1.01    1.39 
   4 -20   1    0.25    0.99 
  -5  20  -1    4.86    1.28 
  -5  20  -1    3.05    1.49 
  -5  20  -1    5.40    1.32 
  -5  20  -1    2.41    1.37 
   5 -20   1    3.76    0.96 
   5 -20   1    3.70    1.45 
   5 -20   1    4.97    0.93 
   5 -20   1    2.53    0.92 
  -6  20  -1    1.17    1.40 
  -6  20  -1    2.43    1.38 
  -6  20  -1    0.34    1.15 
  -6  20  -1   -2.15    1.26 
   6 -20   1   -2.12    0.78 
   6 -20   1   -0.93    0.78 
   6 -20   1   -0.52    0.85 
   6 -20   1    1.13    1.39 
  -7  20  -1   -0.13    1.00 
  -7  20  -1   -0.21    1.33 
  -7  20  -1   -1.67    1.36 
  -7  20  -1   -1.01    1.40 
   7 -20   1    0.66    0.86 
   7 -20   1    0.45    0.74 
   7 -20   1    1.52    1.46 
   7 -20   1    0.68    0.90 
  -8  20  -1    0.41    1.50 
  -8  20  -1    4.23    1.61 
  -8  20  -1    3.30    1.38 
   8 -20   1    2.44    1.06 
   8 -20   1    3.37    1.52 
   8 -20   1    1.03    0.98 
  -9  20  -1    1.96    1.38 
  -9  20  -1    1.66    1.53 
  -9  20  -1    0.72    1.55 
   9 -20   1    1.80    1.10 
   9 -20   1    3.47    1.55 
   9 -20   1    2.18    1.05 
  -1  19  -1    2.56    1.18 
  -1  19  -1    1.88    1.48 
  -1  19  -1    3.47    1.36 
   1 -19   1    1.90    0.84 
   1 -19   1    1.41    1.06 
   1 -19   1    2.32    0.82 
   1 -19   1    2.08    1.25 
  -2  19  -1   -0.16    0.83 
  -2  19  -1   -0.83    1.26 
  -2  19  -1    0.03    1.20 
  -2  19  -1   -1.69    1.31 
   2 -19   1   -1.85    0.88 
   2 -19   1   -2.73    1.19 
   2 -19   1   -0.63    0.71 
   2 -19   1    1.67    0.74 
  -3  19  -1    1.37    0.91 
  -3  19  -1    1.00    1.26 
  -3  19  -1    2.09    1.03 
  -3  19  -1    1.24    1.23 
   3 -19   1    2.53    0.94 
   3 -19   1    2.29    0.94 
   3 -19   1    1.43    0.71 
   3 -19   1    3.24    1.40 
  -4  19  -1    2.75    1.28 
  -4  19  -1    2.08    1.06 
  -4  19  -1    1.36    1.11 
  -4  19  -1    2.42    1.19 
   4 -19   1    3.17    0.80 
   4 -19   1    3.84    0.89 
   4 -19   1    3.74    1.33 
   4 -19   1    2.75    0.83 
  -5  19  -1    0.21    1.16 
  -5  19  -1   -2.24    1.07 
  -5  19  -1   -0.82    1.04 
  -5  19  -1    2.46    1.08 
   5 -19   1   -0.26    0.66 
   5 -19   1    0.35    1.22 
   5 -19   1    0.75    0.76 
   5 -19   1    0.17    0.77 
  -6  19  -1    1.06    1.09 
  -6  19  -1   -0.50    0.91 
  -6  19  -1   -0.77    1.23 
  -6  19  -1   -0.76    1.13 
   6 -19   1   -0.01    0.65 
   6 -19   1    1.02    0.76 
   6 -19   1   -0.03    0.72 
   6 -19   1    0.00    1.15 
  -7  19  -1    3.32    1.20 
  -7  19  -1    2.06    1.18 
  -7  19  -1    1.02    1.18 
  -7  19  -1    1.15    0.95 
   7 -19   1    1.17    0.82 
   7 -19   1   -0.26    1.22 
   7 -19   1   -1.07    0.78 
   7 -19   1    3.12    1.57 
  -8  19  -1    2.06    1.15 
  -8  19  -1   -0.74    0.78 
  -8  19  -1   -0.22    1.11 
  -8  19  -1    0.08    1.19 
   8 -19   1    1.98    1.27 
   8 -19   1    1.63    0.81 
   8 -19   1    1.25    0.86 
  -9  19  -1    1.10    1.13 
  -9  19  -1    0.49    1.37 
  -9  19  -1    2.13    1.27 
   9 -19   1   -0.98    0.89 
   9 -19   1    0.58    1.41 
   9 -19   1    0.71    1.00 
 -10  19  -1    2.01    1.09 
 -10  19  -1    1.68    1.52 
 -10  19  -1    2.07    1.50 
 -10  19  -1   -1.10    1.06 
  10 -19   1   -0.06    0.95 
  10 -19   1    1.63    1.03 
  10 -19   1    1.26    1.48 
 -11  19  -1    2.95    1.55 
 -11  19  -1   -1.82    1.29 
 -11  19  -1    1.12    1.46 
 -11  19  -1    0.03    1.65 
 -11  19  -1    1.46    1.13 
  11 -19   1   -0.44    1.73 
  11 -19   1    0.14    1.17 
  11 -19   1    1.53    1.09 
   1  18  -1    1.34    1.53 
   1  18  -1    1.69    1.28 
   1  18  -1    4.21    1.23 
  -1 -18   1    1.53    1.14 
  -1 -18   1   -0.28    0.95 
  -1 -18   1    0.79    1.30 
  -1 -18   1    0.33    0.89 
   0  18  -1    3.79    1.26 
   0  18  -1    1.48    1.15 
   0  18  -1    1.14    1.29 
   0 -18   1    1.93    0.99 
   0 -18   1    3.13    1.02 
   0 -18   1    1.76    0.84 
   0 -18   1    3.09    0.90 
  -1  18  -1    1.06    1.24 
  -1  18  -1    2.01    1.01 
  -1  18  -1    0.33    0.71 
  -1  18  -1    2.02    1.16 
   1 -18   1    3.04    1.13 
   1 -18   1    1.32    0.66 
   1 -18   1    1.05    0.70 
   1 -18   1   -0.02    0.80 
  -2  18  -1    1.45    1.04 
  -2  18  -1    1.20    1.12 
  -2  18  -1    0.00    1.00 
  -2  18  -1    1.57    0.78 
   2 -18   1    0.42    0.63 
   2 -18   1   -0.03    0.78 
   2 -18   1    0.76    1.10 
  -3  18  -1    1.96    1.08 
  -3  18  -1   -1.09    0.94 
  -3  18  -1   -0.07    1.04 
  -3  18  -1   -0.54    0.77 
   3 -18   1   -0.44    0.92 
   3 -18   1    1.22    0.63 
   3 -18   1    0.51    0.68 
   3 -18   1    0.54    1.36 
   3 -18   1    1.35    0.70 
  -4  18  -1    1.68    0.48 
  -4  18  -1    1.88    1.05 
  -4  18  -1    2.45    1.07 
   4 -18   1    0.93    0.62 
   4 -18   1    0.18    0.62 
   4 -18   1    0.14    0.74 
   4 -18   1   -0.23    1.05 
   4 -18   1    0.22    1.09 
  -5  18  -1    0.82    0.93 
  -5  18  -1    0.30    0.92 
  -5  18  -1   -1.02    0.89 
  -5  18  -1   -0.32    0.84 
   5 -18   1    0.01    0.61 
   5 -18   1    1.06    1.08 
   5 -18   1   -1.69    1.03 
   5 -18   1   -1.17    0.60 
   5 -18   1   -0.19    0.62 
  -6  18  -1    5.65    1.19 
  -6  18  -1    3.39    1.60 
  -6  18  -1    3.50    1.07 
  -6  18  -1    2.33    0.95 
  -6  18  -1    4.98    1.15 
   6 -18   1    2.78    0.66 
   6 -18   1    2.67    1.16 
   6 -18   1    3.67    0.77 
   6 -18   1    2.87    1.09 
   6 -18   1    2.34    0.75 
  -7  18  -1    1.08    1.13 
  -7  18  -1    0.73    1.35 
  -7  18  -1    1.66    1.00 
  -7  18  -1    0.74    1.00 
  -7  18  -1    0.07    0.81 
   7 -18   1    3.25    0.83 
   7 -18   1    1.58    0.76 
   7 -18   1    2.42    1.19 
   7 -18   1    0.45    1.16 
   7 -18   1    0.69    0.62 
  -8  18  -1    3.05    1.18 
  -8  18  -1    2.64    1.07 
  -8  18  -1    4.60    1.27 
  -8  18  -1    0.27    1.47 
  -8  18  -1    3.33    0.78 
   8 -18   1    2.31    1.30 
   8 -18   1    1.79    0.81 
   8 -18   1    3.30    1.25 
   8 -18   1    3.26    0.69 
   8 -18   1    2.53    0.85 
  -9  18  -1    0.06    0.44 
  -9  18  -1    0.40    1.15 
  -9  18  -1   -1.50    1.05 
  -9  18  -1   -0.44    0.62 
  -9  18  -1   -1.38    0.93 
  -9  18  -1    0.24    1.42 
   9 -18   1    0.32    0.61 
   9 -18   1    1.53    1.21 
   9 -18   1   -0.84    0.73 
   9 -18   1    2.10    0.89 
 -10  18  -1    2.28    1.03 
 -10  18  -1    1.56    1.10 
 -10  18  -1    3.32    1.29 
 -10  18  -1    3.33    1.32 
 -10  18  -1    5.01    1.41 
  10 -18   1    3.61    1.45 
  10 -18   1    3.13    1.03 
  10 -18   1    3.46    0.71 
  10 -18   1    3.07    0.93 
 -11  18  -1   -0.28    1.39 
 -11  18  -1    1.79    1.24 
 -11  18  -1    1.83    1.36 
 -11  18  -1    1.90    0.98 
 -11  18  -1    0.43    1.53 
  11 -18   1    3.11    1.17 
  11 -18   1    1.00    0.67 
  11 -18   1    0.01    0.95 
  11 -18   1    4.82    1.86 
  11 -18   1   -2.24    1.32 
 -12  18  -1   -0.98    1.60 
 -12  18  -1    3.08    1.34 
 -12  18  -1    0.12    1.46 
 -12  18  -1    0.66    1.08 
 -12  18  -1    1.00    1.53 
  12 -18   1    0.14    1.56 
  12 -18   1    5.20    1.15 
  12 -18   1    1.22    1.23 
  12 -18   1    2.15    0.78 
   3  17  -1    5.30    1.36 
   3  17  -1    6.91    1.80 
   3  17  -1    6.54    1.43 
  -3 -17   1    4.83    1.16 
  -3 -17   1    4.68    1.30 
  -3 -17   1    5.03    1.41 
  -3 -17   1    2.78    1.18 
  -3 -17   1    4.91    1.53 
   2  17  -1   -0.58    1.37 
   2  17  -1    0.46    1.12 
   2  17  -1   -0.58    1.07 
  -2 -17   1   -1.05    1.16 
  -2 -17   1    1.93    0.91 
  -2 -17   1    1.02    1.16 
   1  17  -1   -1.03    1.01 
   1  17  -1   -1.81    1.19 
   1  17  -1   -0.36    1.10 
  -1 -17   1   -0.41    0.91 
  -1 -17   1    0.44    0.69 
  -1 -17   1    0.41    0.75 
  -1 -17   1    0.30    0.97 
   0  17  -1    0.73    0.53 
   0  17  -1    0.63    1.16 
   0  17  -1    4.15    1.02 
   0  17  -1    1.75    1.24 
   0  17  -1    1.45    0.89 
   0 -17   1    1.30    0.69 
   0 -17   1    2.33    1.18 
   0 -17   1    2.17    0.83 
   0 -17   1    1.94    0.68 
  -1  17  -1    6.27    1.31 
  -1  17  -1    7.52    1.19 
  -1  17  -1    5.47    0.76 
  -1  17  -1    5.26    1.13 
  -1  17  -1    7.98    1.22 
   1 -17   1    6.09    1.18 
   1 -17   1    8.09    0.86 
   1 -17   1    5.58    0.89 
   1 -17   1    6.96    0.80 
  -2  17  -1    0.87    0.69 
  -2  17  -1    1.62    0.98 
  -2  17  -1    0.68    0.80 
  -2  17  -1   -0.95    0.75 
   2 -17   1   -0.03    0.90 
   2 -17   1    0.21    0.62 
   2 -17   1   -0.17    0.49 
   2 -17   1    1.49    1.32 
  -3  17  -1   -0.10    0.83 
  -3  17  -1    0.03    0.76 
  -3  17  -1    0.58    0.60 
  -3  17  -1    1.54    0.88 
  -3  17  -1    0.31    0.98 
   3 -17   1    1.08    0.57 
   3 -17   1    1.82    0.95 
   3 -17   1    0.31    0.55 
   3 -17   1    0.29    0.47 
   3 -17   1    2.11    1.11 
  -4  17  -1    0.40    0.36 
  -4  17  -1    1.07    1.06 
  -4  17  -1    1.15    0.86 
  -4  17  -1    1.83    0.87 
  -4  17  -1    2.98    1.25 
  -4  17  -1    0.60    0.89 
   4 -17   1   -0.28    0.55 
   4 -17   1    0.38    0.52 
   4 -17   1    1.23    0.89 
   4 -17   1    0.49    0.88 
   4 -17   1    1.47    0.55 
  -5  17  -1    1.79    1.29 
  -5  17  -1    1.34    0.81 
  -5  17  -1    2.58    0.92 
  -5  17  -1    2.25    0.87 
  -5  17  -1    1.09    1.04 
   5 -17   1    1.70    0.57 
   5 -17   1    0.77    0.93 
   5 -17   1    0.18    0.88 
   5 -17   1    0.83    0.63 
   5 -17   1    1.33    0.58 
   5 -17   1    1.51    0.54 
  -6  17  -1   10.41    1.01 
  -6  17  -1    9.99    1.24 
  -6  17  -1   10.70    1.19 
  -6  17  -1    8.82    1.18 
  -6  17  -1   10.25    1.38 
   6 -17   1   11.80    1.26 
   6 -17   1    9.82    0.98 
   6 -17   1    8.98    0.92 
   6 -17   1   11.99    1.33 
   6 -17   1   10.22    0.95 
  -7  17  -1    0.73    0.95 
  -7  17  -1   -0.04    0.88 
  -7  17  -1    0.54    0.84 
  -7  17  -1    0.21    0.67 
   7 -17   1    2.11    0.96 
   7 -17   1    0.27    0.54 
   7 -17   1   -0.30    0.59 
   7 -17   1   -1.39    0.60 
   7 -17   1   -0.65    0.99 
  -8  17  -1   -1.55    0.84 
  -8  17  -1   -2.41    1.16 
  -8  17  -1   -1.73    0.84 
  -8  17  -1    0.86    0.63 
  -8  17  -1   -0.53    0.93 
  -8  17  -1    1.43    0.87 
   8 -17   1   -0.16    1.02 
   8 -17   1   -1.17    0.66 
   8 -17   1   -0.13    0.52 
   8 -17   1    0.68    0.69 
   8 -17   1   -0.25    1.04 
  -9  17  -1    1.09    0.39 
  -9  17  -1    3.69    1.08 
  -9  17  -1    2.23    1.06 
  -9  17  -1    0.76    1.09 
  -9  17  -1    0.62    1.23 
  -9  17  -1   -0.07    0.87 
  -9  17  -1    0.77    0.52 
   9 -17   1    1.06    0.54 
   9 -17   1    1.08    0.67 
   9 -17   1    1.81    1.16 
   9 -17   1    1.13    1.23 
   9 -17   1    1.35    0.84 
 -10  17  -1    5.47    1.21 
 -10  17  -1    4.95    1.20 
 -10  17  -1    5.22    1.30 
 -10  17  -1    5.11    0.93 
 -10  17  -1    6.80    1.41 
 -10  17  -1    3.89    1.34 
  10 -17   1    6.02    0.92 
  10 -17   1    5.22    1.27 
  10 -17   1    5.99    1.07 
  10 -17   1    5.33    0.66 
 -11  17  -1    0.44    1.26 
 -11  17  -1    1.94    0.92 
 -11  17  -1    3.48    1.29 
 -11  17  -1    0.93    1.14 
 -11  17  -1    3.81    1.37 
 -11  17  -1    2.55    1.14 
  11 -17   1    4.33    1.60 
  11 -17   1    2.36    1.32 
  11 -17   1    3.97    1.07 
  11 -17   1    2.27    0.58 
  11 -17   1    4.31    1.01 
 -12  17  -1    1.20    0.95 
 -12  17  -1    2.56    1.52 
 -12  17  -1    2.45    1.32 
 -12  17  -1    2.54    1.53 
 -12  17  -1    4.06    1.41 
  12 -17   1    3.14    1.31 
  12 -17   1    2.39    0.93 
  12 -17   1    3.78    1.40 
 -13  17  -1    4.25    1.54 
 -13  17  -1    0.19    1.46 
 -13  17  -1    1.37    1.06 
 -13  17  -1    0.32    1.35 
 -13  17  -1    3.71    1.96 
  13 -17   1    0.64    1.32 
  13 -17   1    2.61    1.23 
  13 -17   1    1.75    1.59 
   4  16  -1    1.41    1.30 
   4  16  -1    3.37    1.56 
  -4 -16   1    2.16    1.35 
  -4 -16   1    2.78    1.08 
  -4 -16   1    0.07    1.22 
  -4 -16   1    2.35    1.30 
  -4 -16   1    0.97    1.30 
   3  16  -1    1.94    1.00 
   3  16  -1    0.91    1.20 
   3  16  -1    2.15    1.36 
  -3 -16   1    2.61    1.17 
  -3 -16   1    0.64    1.73 
  -3 -16   1    1.03    0.92 
  -3 -16   1    2.20    0.95 
  -3 -16   1    0.95    1.13 
   2  16  -1    1.60    0.96 
   2  16  -1    3.02    1.01 
   2  16  -1    2.46    0.80 
   2  16  -1    3.72    1.30 
   2  16  -1    2.26    1.52 
  -2 -16   1    1.80    0.72 
  -2 -16   1    2.76    1.58 
  -2 -16   1    0.54    0.93 
  -2 -16   1    2.33    0.71 
  -2 -16   1    1.76    1.05 
   1  16  -1    0.47    0.75 
   1  16  -1   -0.80    1.03 
   1  16  -1   -0.32    0.57 
   1  16  -1   -2.20    1.15 
  -1 -16   1    0.82    0.59 
  -1 -16   1    0.34    0.96 
  -1 -16   1    1.01    1.31 
  -1 -16   1    0.21    0.77 
  -1 -16   1    0.28    0.60 
   0  16  -1   11.53    1.34 
   0  16  -1   10.52    1.31 
   0  16  -1   12.87    0.90 
   0  16  -1   10.70    0.91 
   0  16  -1   12.05    1.22 
   0  16  -1    8.00    1.04 
   0 -16   1   11.44    1.08 
   0 -16   1   12.45    1.02 
   0 -16   1    9.74    1.65 
   0 -16   1   10.10    1.01 
   0 -16   1    9.61    1.17 
  -1  16  -1    8.63    1.10 
  -1  16  -1    7.90    0.77 
  -1  16  -1    7.53    1.14 
  -1  16  -1    7.96    0.99 
  -1  16  -1    7.28    1.09 
   1 -16   1    8.40    1.12 
   1 -16   1    8.35    1.57 
   1 -16   1    6.55    0.69 
   1 -16   1    5.89    1.40 
   1 -16   1    6.37    0.84 
  -2  16  -1    1.32    0.90 
  -2  16  -1   -0.37    0.72 
  -2  16  -1   -1.06    0.62 
  -2  16  -1    0.25    0.81 
  -2  16  -1    2.05    1.15 
  -2  16  -1    0.59    0.69 
   2 -16   1   -0.32    0.75 
   2 -16   1    0.63    0.54 
   2 -16   1    0.55    1.06 
   2 -16   1    0.22    0.46 
  -3  16  -1    1.57    0.53 
  -3  16  -1    2.47    0.86 
  -3  16  -1    1.19    0.76 
  -3  16  -1    2.52    0.71 
  -3  16  -1    2.58    0.89 
  -3  16  -1    1.34    0.81 
   3 -16   1    2.02    0.54 
   3 -16   1    3.32    0.98 
   3 -16   1    0.39    1.07 
   3 -16   1    1.06    0.97 
   3 -16   1    3.13    0.89 
   3 -16   1    1.61    0.54 
  -4  16  -1    1.74    0.77 
  -4  16  -1    1.82    0.86 
  -4  16  -1    0.24    0.78 
  -4  16  -1    0.16    0.85 
  -4  16  -1    0.99    0.32 
  -4  16  -1    2.27    0.72 
   4 -16   1    0.81    0.74 
   4 -16   1    1.10    0.54 
   4 -16   1    1.90    1.20 
   4 -16   1    1.40    0.55 
   4 -16   1    0.68    0.51 
   4 -16   1    0.15    0.75 
  -5  16  -1    5.75    0.95 
  -5  16  -1    8.55    1.09 
  -5  16  -1    6.34    0.93 
  -5  16  -1    8.89    1.40 
  -5  16  -1    5.44    0.97 
  -5  16  -1    6.84    0.86 
   5 -16   1    8.92    1.38 
   5 -16   1    6.45    0.80 
   5 -16   1    7.54    0.71 
   5 -16   1    6.92    0.97 
   5 -16   1    7.06    1.02 
   5 -16   1    6.64    0.73 
  -6  16  -1    1.91    0.91 
  -6  16  -1    0.80    0.79 
  -6  16  -1    0.43    0.68 
  -6  16  -1    0.37    0.91 
  -6  16  -1    0.79    0.65 
  -6  16  -1    1.33    0.86 
  -6  16  -1    1.79    0.90 
   6 -16   1    0.05    0.93 
   6 -16   1    1.08    0.55 
   6 -16   1   -0.60    0.54 
   6 -16   1    0.29    0.48 
   6 -16   1   -0.63    1.12 
   6 -16   1    1.27    0.84 
  -7  16  -1    1.55    0.96 
  -7  16  -1    2.86    1.04 
  -7  16  -1    1.97    0.64 
  -7  16  -1    2.05    0.82 
  -7  16  -1    0.52    0.78 
  -7  16  -1    1.04    0.79 
   7 -16   1    0.35    0.91 
   7 -16   1    1.85    0.95 
   7 -16   1    1.74    0.48 
   7 -16   1    1.40    0.57 
   7 -16   1    1.46    0.91 
   7 -16   1    2.10    0.63 
   7 -16   1    1.57    1.17 
  -8  16  -1   -0.06    0.80 
  -8  16  -1    0.02    0.52 
  -8  16  -1   -0.90    0.96 
  -8  16  -1    0.33    1.03 
  -8  16  -1    0.96    0.87 
  -8  16  -1    0.26    0.79 
  -8  16  -1    0.34    0.88 
   8 -16   1    0.29    0.41 
   8 -16   1    0.75    0.70 
   8 -16   1   -0.23    0.58 
   8 -16   1   -0.27    1.06 
   8 -16   1    1.08    0.90 
   8 -16   1    0.48    0.94 
  -9  16  -1    7.41    1.10 
  -9  16  -1    7.69    1.11 
  -9  16  -1    7.27    0.76 
  -9  16  -1    6.09    1.25 
  -9  16  -1    8.10    0.58 
  -9  16  -1    9.04    1.22 
   9 -16   1    7.51    1.27 
   9 -16   1    8.21    0.82 
   9 -16   1    7.11    0.89 
   9 -16   1    8.94    1.43 
   9 -16   1    7.43    1.21 
   9 -16   1    8.54    0.95 
 -10  16  -1    1.42    0.73 
 -10  16  -1    2.02    1.06 
 -10  16  -1    1.49    0.96 
 -10  16  -1    2.65    1.12 
 -10  16  -1    0.89    1.08 
 -10  16  -1    1.65    0.93 
  10 -16   1    2.18    0.74 
  10 -16   1   -1.32    1.19 
  10 -16   1    0.93    1.00 
  10 -16   1    1.45    0.85 
  10 -16   1    0.84    0.47 
 -11  16  -1    0.64    1.25 
 -11  16  -1    1.77    1.21 
 -11  16  -1   -0.01    0.92 
 -11  16  -1   -0.16    1.08 
 -11  16  -1    1.98    1.26 
 -11  16  -1   -0.57    0.72 
  11 -16   1   -0.81    0.78 
  11 -16   1    0.18    1.08 
  11 -16   1    0.89    1.33 
  11 -16   1   -0.44    0.93 
 -12  16  -1    2.12    1.14 
 -12  16  -1    0.83    1.45 
 -12  16  -1    2.19    0.84 
 -12  16  -1   -1.90    1.21 
 -12  16  -1    0.31    1.19 
 -12  16  -1    0.62    1.32 
  12 -16   1   -0.98    1.16 
  12 -16   1    2.31    1.25 
  12 -16   1    0.62    0.83 
 -13  16  -1    1.32    1.71 
 -13  16  -1    2.84    1.26 
 -13  16  -1   -0.03    1.40 
 -13  16  -1   -0.13    1.37 
 -13  16  -1   -0.08    0.81 
  13 -16   1   -0.59    1.25 
  13 -16   1    0.60    1.08 
 -14  16  -1    2.05    1.51 
 -14  16  -1    1.13    2.01 
 -14  16  -1    0.86    1.62 
 -14  16  -1    1.17    1.30 
  14 -16   1   -1.80    1.62 
  14 -16   1    0.30    1.67 
  14 -16   1   -0.61    1.26 
   5  15  -1   -0.26    1.44 
   5  15  -1    0.82    1.03 
   5  15  -1    0.83    1.08 
  -5 -15   1    0.50    1.30 
  -5 -15   1   -0.63    1.20 
  -5 -15   1    3.08    1.18 
  -5 -15   1   -0.12    1.23 
  -5 -15   1   -0.40    1.13 
   4  15  -1    1.56    0.93 
   4  15  -1    0.46    1.32 
   4  15  -1    2.59    1.09 
  -4 -15   1    0.81    0.97 
  -4 -15   1    1.81    1.16 
  -4 -15   1    2.04    1.08 
  -4 -15   1    3.27    2.00 
  -4 -15   1    2.40    0.94 
  -4 -15   1    2.77    1.08 
   3  15  -1    1.11    0.89 
   3  15  -1    4.34    0.88 
   3  15  -1    1.19    1.18 
   3  15  -1    3.70    0.91 
   3  15  -1   -0.30    1.52 
  -3 -15   1    2.89    0.82 
  -3 -15   1    2.11    0.81 
  -3 -15   1    0.06    0.93 
  -3 -15   1    1.15    0.89 
   2  15  -1   -0.66    0.64 
   2  15  -1   -1.45    0.73 
   2  15  -1   -1.41    1.02 
   2  15  -1    0.05    0.79 
  -2 -15   1    0.41    0.66 
  -2 -15   1    1.58    0.85 
  -2 -15   1   -0.52    0.56 
  -2 -15   1    1.08    1.26 
  -2 -15   1    2.07    0.76 
   1  15  -1    5.77    0.87 
   1  15  -1    8.94    1.20 
   1  15  -1    6.78    0.58 
   1  15  -1    5.18    0.81 
   1  15  -1    7.95    1.21 
   1  15  -1    6.45    0.69 
  -1 -15   1    7.05    0.88 
  -1 -15   1    6.30    1.07 
  -1 -15   1    8.13    1.48 
  -1 -15   1    6.49    1.21 
  -1 -15   1    6.06    0.69 
  -1 -15   1    7.76    0.81 
   0  15  -1    4.27    0.97 
   0  15  -1    4.84    0.93 
   0  15  -1    5.21    0.53 
   0  15  -1    5.16    0.57 
   0  15  -1    5.33    0.96 
   0  15  -1    4.76    0.83 
   0  15  -1    2.39    1.05 
   0  15  -1    3.03    0.95 
   0 -15   1    4.80    0.91 
   0 -15   1    4.24    1.22 
   0 -15   1    7.98    1.39 
   0 -15   1    5.58    0.70 
   0 -15   1    4.29    0.72 
   0 -15   1    3.97    0.55 
   0 -15   1    4.18    1.12 
  -1  15  -1    4.09    0.81 
  -1  15  -1    3.13    0.79 
  -1  15  -1    4.90    0.95 
  -1  15  -1    3.94    0.59 
  -1  15  -1    1.21    0.97 
  -1  15  -1    3.43    0.73 
  -1  15  -1    3.43    0.79 
   1 -15   1    3.84    1.09 
   1 -15   1    5.38    1.19 
   1 -15   1    4.07    0.58 
   1 -15   1    3.63    0.83 
   1 -15   1    3.84    1.15 
   1 -15   1    4.63    0.65 
  -2  15  -1    0.86    0.61 
  -2  15  -1    1.34    0.68 
  -2  15  -1    1.24    0.56 
  -2  15  -1    1.51    0.71 
  -2  15  -1    1.48    0.74 
  -2  15  -1    0.48    0.63 
   2 -15   1    0.06    0.66 
   2 -15   1    0.06    0.44 
   2 -15   1    0.75    0.88 
   2 -15   1    0.73    0.98 
   2 -15   1    0.63    0.43 
   2 -15   1   -0.37    0.89 
  -3  15  -1    1.30    0.64 
  -3  15  -1    0.64    0.64 
  -3  15  -1    0.74    0.45 
  -3  15  -1    1.79    0.72 
  -3  15  -1    1.14    0.59 
  -3  15  -1    1.76    0.68 
  -3  15  -1    0.02    0.72 
   3 -15   1    1.34    0.47 
   3 -15   1    1.27    0.71 
   3 -15   1    0.67    0.38 
   3 -15   1    0.86    0.48 
   3 -15   1    1.18    0.50 
   3 -15   1    0.51    0.45 
   3 -15   1    3.14    0.83 
   3 -15   1   -0.23    0.85 
  -4  15  -1    5.59    0.90 
  -4  15  -1    6.25    0.86 
  -4  15  -1    5.78    0.76 
  -4  15  -1    6.13    1.08 
  -4  15  -1    5.29    0.46 
  -4  15  -1    5.93    0.87 
  -4  15  -1    6.74    0.95 
   4 -15   1    5.47    0.60 
   4 -15   1    4.95    0.66 
   4 -15   1    5.13    0.65 
   4 -15   1    6.58    0.80 
   4 -15   1    5.49    0.64 
   4 -15   1    7.63    1.01 
  -5  15  -1    1.74    0.67 
  -5  15  -1    0.09    0.57 
  -5  15  -1    0.05    0.84 
  -5  15  -1    1.41    0.69 
  -5  15  -1    0.41    0.70 
  -5  15  -1    0.73    0.64 
   5 -15   1    0.26    0.61 
   5 -15   1    0.62    0.66 
   5 -15   1    1.74    0.86 
   5 -15   1    0.74    0.44 
   5 -15   1    0.48    0.45 
   5 -15   1   -0.15    0.55 
  -6  15  -1    0.27    0.79 
  -6  15  -1    0.43    0.71 
  -6  15  -1   -0.65    0.62 
  -6  15  -1    1.03    0.65 
  -6  15  -1    0.57    0.59 
  -6  15  -1   -0.44    0.77 
   6 -15   1   -0.07    0.88 
   6 -15   1   -0.59    0.46 
   6 -15   1    0.81    0.68 
   6 -15   1    0.18    0.68 
   6 -15   1   -0.45    0.65 
   6 -15   1   -0.48    0.39 
  -7  15  -1    0.63    0.52 
  -7  15  -1    0.54    0.67 
  -7  15  -1    0.10    0.78 
  -7  15  -1    1.58    0.74 
  -7  15  -1    0.27    0.77 
  -7  15  -1    0.30    0.66 
  -7  15  -1    0.05    0.63 
  -7  15  -1    0.70    0.85 
   7 -15   1   -0.55    0.73 
   7 -15   1    0.24    0.36 
   7 -15   1   -1.19    0.87 
   7 -15   1    0.24    0.49 
   7 -15   1   -0.09    0.98 
   7 -15   1   -0.11    0.50 
   7 -15   1    0.09    0.78 
  -8  15  -1    0.83    0.74 
  -8  15  -1    1.07    0.47 
  -8  15  -1   -0.34    0.82 
  -8  15  -1    1.99    0.74 
  -8  15  -1    0.35    0.79 
  -8  15  -1    0.23    0.29 
  -8  15  -1    0.89    0.76 
  -8  15  -1    1.43    0.86 
  -8  15  -1    0.43    0.72 
   8 -15   1    0.00    0.61 
   8 -15   1   -0.47    0.81 
   8 -15   1   -0.23    0.35 
   8 -15   1   -1.39    0.91 
   8 -15   1    0.48    0.79 
   8 -15   1    0.23    0.53 
  -9  15  -1    2.07    0.82 
  -9  15  -1    2.74    0.42 
  -9  15  -1    3.05    0.96 
  -9  15  -1    3.03    0.30 
  -9  15  -1    3.26    1.00 
  -9  15  -1    4.34    1.02 
  -9  15  -1    4.14    0.97 
   9 -15   1    2.55    0.62 
   9 -15   1    2.99    0.74 
   9 -15   1    2.93    0.87 
   9 -15   1    1.37    0.93 
   9 -15   1    2.22    0.43 
   9 -15   1    4.21    1.05 
 -10  15  -1    0.21    0.61 
 -10  15  -1    1.17    0.96 
 -10  15  -1   -0.01    1.01 
 -10  15  -1    1.00    0.88 
 -10  15  -1    2.32    1.03 
 -10  15  -1   -0.39    0.82 
  10 -15   1   -1.50    1.07 
  10 -15   1    0.10    0.77 
  10 -15   1   -0.29    1.04 
  10 -15   1   -0.25    0.57 
  10 -15   1    0.42    0.88 
 -11  15  -1    0.21    0.67 
 -11  15  -1    1.67    1.12 
 -11  15  -1    0.45    0.91 
 -11  15  -1    0.38    1.16 
 -11  15  -1    1.45    1.19 
 -11  15  -1    0.65    0.91 
  11 -15   1   -0.57    0.71 
  11 -15   1    1.71    1.12 
  11 -15   1    0.82    1.31 
  11 -15   1    0.27    0.89 
  11 -15   1   -0.01    0.92 
 -12  15  -1   -0.26    1.11 
 -12  15  -1   -0.73    0.68 
 -12  15  -1    0.14    1.29 
 -12  15  -1   -0.12    1.12 
 -12  15  -1    1.04    1.37 
 -12  15  -1    0.04    0.92 
  12 -15   1    1.81    1.18 
  12 -15   1   -0.08    0.85 
  12 -15   1    0.30    1.12 
  12 -15   1    1.60    1.14 
  12 -15   1   -1.50    1.44 
 -13  15  -1    2.62    1.63 
 -13  15  -1    0.16    0.73 
 -13  15  -1   -1.75    1.26 
 -13  15  -1    0.05    1.12 
 -13  15  -1   -0.65    1.04 
  13 -15   1    0.31    1.26 
  13 -15   1    1.23    1.35 
  13 -15   1   -0.03    0.94 
  13 -15   1   -1.42    1.25 
 -14  15  -1    1.49    1.38 
 -14  15  -1    0.42    1.21 
 -14  15  -1    2.25    1.40 
 -14  15  -1    1.28    1.81 
  14 -15   1    1.34    1.17 
  14 -15   1    1.00    1.54 
  14 -15   1   -0.94    1.59 
   6  14  -1    0.91    1.13 
   6  14  -1   -2.32    1.34 
  -6 -14   1   -0.04    1.13 
  -6 -14   1   -0.22    1.23 
  -6 -14   1   -4.11    1.30 
  -6 -14   1   -2.60    1.27 
  -6 -14   1   -0.65    1.22 
   5  14  -1    8.37    0.99 
   5  14  -1   10.60    1.45 
   5  14  -1    6.86    1.53 
   5  14  -1    6.05    1.07 
  -5 -14   1    6.74    1.26 
  -5 -14   1    6.31    1.49 
  -5 -14   1    4.87    1.24 
  -5 -14   1    6.53    1.36 
  -5 -14   1    6.06    1.10 
  -5 -14   1    6.89    1.22 
   4  14  -1    0.00    0.85 
   4  14  -1   -1.12    1.04 
   4  14  -1    0.75    0.80 
  -4 -14   1    0.73    1.35 
  -4 -14   1    1.22    0.90 
  -4 -14   1    0.78    0.94 
  -4 -14   1   -0.41    0.69 
  -4 -14   1   -0.02    1.18 
  -4 -14   1   -0.32    0.73 
   3  14  -1   -0.71    0.63 
   3  14  -1    1.65    0.74 
   3  14  -1    1.36    0.96 
  -3 -14   1    1.05    0.71 
  -3 -14   1    0.64    0.78 
  -3 -14   1    0.55    0.85 
  -3 -14   1    1.18    1.18 
  -3 -14   1    1.93    1.21 
  -3 -14   1    1.56    0.66 
   2  14  -1   -0.06    0.73 
   2  14  -1    1.15    0.63 
   2  14  -1    0.29    1.02 
   2  14  -1    1.63    0.84 
   2  14  -1    0.04    0.56 
  -2 -14   1   -0.41    0.49 
  -2 -14   1    0.28    0.58 
  -2 -14   1    0.29    1.04 
  -2 -14   1   -1.16    0.52 
  -2 -14   1   -2.16    1.19 
   1  14  -1    0.71    0.33 
   1  14  -1    0.15    0.82 
   1  14  -1    1.01    0.82 
   1  14  -1   -0.14    0.54 
   1  14  -1    1.05    0.49 
   1  14  -1    1.06    0.56 
   1  14  -1    1.39    0.66 
   1  14  -1    0.76    0.84 
  -1 -14   1    0.22    0.45 
  -1 -14   1    1.77    1.03 
  -1 -14   1    0.77    1.07 
  -1 -14   1    0.42    0.52 
  -1 -14   1    1.23    0.65 
  -1 -14   1    1.70    0.50 
   0  14  -1    4.77    0.54 
   0  14  -1    4.74    0.69 
   0  14  -1    3.88    0.70 
   0  14  -1    5.13    0.85 
   0  14  -1    4.45    0.51 
   0  14  -1    4.53    0.73 
   0 -14   1    3.97    1.03 
   0 -14   1    5.60    0.91 
   0 -14   1    4.60    0.57 
   0 -14   1    3.45    0.88 
   0 -14   1    4.93    0.67 
   0 -14   1    4.24    0.55 
  -1  14  -1   -0.08    0.70 
  -1  14  -1    0.40    0.47 
  -1  14  -1   -0.38    0.52 
  -1  14  -1    0.26    0.61 
  -1  14  -1    0.22    0.77 
  -1  14  -1    0.82    0.55 
  -1  14  -1   -1.25    0.51 
   1 -14   1   -1.57    0.71 
   1 -14   1    0.69    0.43 
   1 -14   1   -0.21    0.52 
   1 -14   1   -0.05    0.37 
   1 -14   1   -0.17    0.32 
   1 -14   1   -0.32    0.85 
  -2  14  -1    0.38    0.78 
  -2  14  -1   -0.18    0.48 
  -2  14  -1    0.64    0.61 
  -2  14  -1    0.31    0.53 
  -2  14  -1   -0.01    0.53 
  -2  14  -1    0.12    0.53 
  -2  14  -1   -0.41    0.48 
   2 -14   1    0.07    0.35 
   2 -14   1   -0.33    0.68 
   2 -14   1    0.61    0.56 
   2 -14   1   -0.37    0.35 
   2 -14   1    0.17    0.36 
   2 -14   1   -0.68    0.77 
   2 -14   1    1.46    0.81 
  -3  14  -1    9.92    0.88 
  -3  14  -1   11.05    1.09 
  -3  14  -1    9.17    1.04 
  -3  14  -1    8.67    0.90 
  -3  14  -1    8.39    0.70 
  -3  14  -1    8.00    0.84 
  -3  14  -1    9.61    1.07 
   3 -14   1   10.17    1.06 
   3 -14   1   12.10    1.23 
   3 -14   1    7.31    0.89 
   3 -14   1    9.50    0.73 
   3 -14   1    9.53    0.84 
   3 -14   1    9.35    0.72 
   3 -14   1    8.93    0.80 
  -4  14  -1    2.85    0.64 
  -4  14  -1    2.99    0.80 
  -4  14  -1    2.27    0.58 
  -4  14  -1    3.02    0.67 
  -4  14  -1    2.92    0.29 
  -4  14  -1    2.15    0.67 
  -4  14  -1    2.02    0.62 
   4 -14   1    3.28    0.64 
   4 -14   1    2.38    0.46 
   4 -14   1    2.37    0.69 
   4 -14   1    2.16    0.88 
   4 -14   1    2.05    0.45 
   4 -14   1    2.81    0.57 
   4 -14   1    3.06    0.54 
  -5  14  -1    1.71    0.62 
  -5  14  -1    1.50    0.64 
  -5  14  -1    1.75    0.80 
  -5  14  -1    1.92    0.65 
  -5  14  -1    1.80    0.55 
  -5  14  -1    2.60    0.64 
   5 -14   1    0.69    0.62 
   5 -14   1    1.87    0.59 
   5 -14   1    1.68    0.72 
   5 -14   1    2.49    0.53 
   5 -14   1    1.80    0.40 
   5 -14   1    2.34    0.83 
  -6  14  -1    0.89    0.56 
  -6  14  -1    0.32    0.64 
  -6  14  -1   -0.17    0.47 
  -6  14  -1    1.00    0.74 
  -6  14  -1   -0.03    0.64 
  -6  14  -1    0.84    0.61 
   6 -14   1    0.55    0.40 
   6 -14   1    1.08    0.63 
   6 -14   1    0.66    0.69 
   6 -14   1    0.87    0.33 
   6 -14   1    0.59    0.75 
   6 -14   1    0.09    0.64 
   6 -14   1    0.20    0.59 
  -7  14  -1    0.02    0.65 
  -7  14  -1    0.64    0.67 
  -7  14  -1   -0.01    0.67 
  -7  14  -1    0.47    0.68 
  -7  14  -1    0.24    0.69 
  -7  14  -1    0.41    0.46 
  -7  14  -1   -0.41    0.69 
   7 -14   1    0.83    0.66 
   7 -14   1   -0.67    0.61 
   7 -14   1    0.17    0.66 
   7 -14   1    0.60    0.44 
   7 -14   1   -0.14    0.51 
   7 -14   1    0.61    0.33 
   7 -14   1    1.03    0.81 
  -8  14  -1    6.91    0.73 
  -8  14  -1    4.97    0.83 
  -8  14  -1    7.18    0.92 
  -8  14  -1    7.01    0.94 
  -8  14  -1    8.63    1.03 
  -8  14  -1    5.66    0.94 
  -8  14  -1    6.46    0.46 
   8 -14   1    5.53    0.55 
   8 -14   1    6.02    0.70 
   8 -14   1    7.13    0.99 
   8 -14   1    6.72    1.04 
   8 -14   1    7.71    1.06 
   8 -14   1    5.87    0.77 
  -9  14  -1    3.06    0.81 
  -9  14  -1    3.54    0.92 
  -9  14  -1    3.44    0.98 
  -9  14  -1    2.05    0.90 
  -9  14  -1    4.59    0.78 
  -9  14  -1    3.24    0.38 
  -9  14  -1    4.02    0.93 
   9 -14   1    3.90    0.91 
   9 -14   1    2.77    0.60 
   9 -14   1    3.48    0.80 
   9 -14   1    2.99    0.83 
   9 -14   1    2.62    0.94 
 -10  14  -1    0.17    0.67 
 -10  14  -1    1.18    0.86 
 -10  14  -1    1.45    0.85 
 -10  14  -1    0.53    0.81 
 -10  14  -1    0.37    0.51 
 -10  14  -1    1.95    1.04 
  10 -14   1    2.37    0.92 
  10 -14   1    0.35    0.59 
  10 -14   1   -0.05    0.79 
  10 -14   1    0.08    0.89 
  10 -14   1    0.77    0.97 
  10 -14   1   -0.44    0.98 
 -11  14  -1    2.87    1.03 
 -11  14  -1    2.61    0.67 
 -11  14  -1    2.90    0.93 
 -11  14  -1    1.57    1.00 
 -11  14  -1   -0.43    1.08 
 -11  14  -1    1.78    0.89 
  11 -14   1    2.31    0.74 
  11 -14   1    1.70    1.15 
  11 -14   1    1.95    0.96 
  11 -14   1    2.46    0.94 
  11 -14   1    2.15    0.95 
 -12  14  -1    1.11    0.58 
 -12  14  -1    0.90    0.94 
 -12  14  -1   -0.12    1.27 
 -12  14  -1    0.98    1.10 
 -12  14  -1    0.27    0.82 
 -12  14  -1   -0.58    1.04 
  12 -14   1    0.53    1.08 
  12 -14   1    1.90    0.98 
  12 -14   1    1.17    0.82 
  12 -14   1   -0.58    0.92 
  12 -14   1   -0.69    1.31 
 -13  14  -1   -0.86    1.15 
 -13  14  -1   -0.64    0.67 
 -13  14  -1    1.01    0.96 
 -13  14  -1   -1.72    1.13 
 -13  14  -1   -1.33    1.38 
  13 -14   1   -3.37    1.02 
  13 -14   1   -0.38    1.07 
  13 -14   1   -0.23    1.32 
  13 -14   1   -0.37    0.87 
 -14  14  -1    5.69    1.35 
 -14  14  -1    2.62    1.91 
 -14  14  -1    4.97    1.40 
 -14  14  -1    4.09    1.27 
  14 -14   1    6.24    1.75 
  14 -14   1    3.97    1.42 
  14 -14   1    3.59    1.26 
   7  13  -1    3.53    1.51 
   7  13  -1    3.98    1.24 
  -7 -13   1    3.47    1.27 
  -7 -13   1    3.20    1.30 
  -7 -13   1    2.99    1.27 
  -7 -13   1    2.08    1.50 
   6  13  -1   17.06    1.39 
   6  13  -1   13.92    1.62 
   6  13  -1   14.24    1.45 
  -6 -13   1   12.42    1.29 
  -6 -13   1   11.55    1.42 
  -6 -13   1   11.29    1.48 
  -6 -13   1   15.40    1.60 
  -6 -13   1   10.68    1.51 
  -6 -13   1   11.97    1.74 
   5  13  -1    1.90    1.15 
   5  13  -1    0.45    0.94 
   5  13  -1    0.79    0.68 
  -5 -13   1    1.73    1.26 
  -5 -13   1    1.72    0.86 
  -5 -13   1    1.54    0.84 
  -5 -13   1    1.96    0.98 
  -5 -13   1    1.35    0.97 
  -5 -13   1    1.87    1.04 
   4  13  -1    4.59    0.91 
   4  13  -1    4.57    0.98 
   4  13  -1    2.68    0.69 
   4  13  -1    3.95    1.11 
  -4 -13   1    4.39    0.81 
  -4 -13   1    2.85    1.14 
  -4 -13   1    4.87    0.94 
  -4 -13   1    2.78    0.73 
  -4 -13   1    4.61    0.99 
  -4 -13   1    4.55    1.10 
   3  13  -1    4.03    0.72 
   3  13  -1    4.18    0.78 
   3  13  -1    4.52    0.68 
   3  13  -1    4.08    0.93 
   3  13  -1    3.28    0.78 
  -3 -13   1    2.54    0.74 
  -3 -13   1    3.79    1.05 
  -3 -13   1    2.77    0.78 
  -3 -13   1    4.46    1.02 
  -3 -13   1    1.53    1.09 
  -3 -13   1    3.05    0.65 
   2  13  -1   12.43    1.16 
   2  13  -1   12.03    1.22 
   2  13  -1   10.05    0.97 
   2  13  -1   12.96    1.04 
   2  13  -1   12.49    0.98 
  -2 -13   1   11.14    0.89 
  -2 -13   1   11.66    0.94 
  -2 -13   1    9.65    1.29 
  -2 -13   1   11.11    1.02 
  -2 -13   1    9.72    1.07 
  -2 -13   1   12.82    1.20 
  -2 -13   1   13.60    1.49 
   1  13  -1   22.16    1.48 
   1  13  -1   21.02    1.13 
   1  13  -1   19.80    1.00 
   1  13  -1   21.06    1.16 
   1  13  -1   21.36    1.31 
   1  13  -1   22.70    0.80 
  -1 -13   1   21.22    1.13 
  -1 -13   1   22.12    1.76 
  -1 -13   1   25.33    1.64 
  -1 -13   1   22.46    1.01 
  -1 -13   1   23.44    1.73 
  -1 -13   1   21.75    1.36 
  -1 -13   1   22.11    1.02 
   0  13  -1   -0.38    0.61 
   0  13  -1    0.49    0.63 
   0  13  -1   -0.74    0.34 
   0  13  -1    0.63    0.47 
   0  13  -1    0.23    0.49 
   0  13  -1    0.01    0.41 
   0  13  -1    0.19    0.29 
   0  13  -1   -0.87    0.55 
   0 -13   1    0.83    0.74 
   0 -13   1   -0.62    0.75 
   0 -13   1   -0.41    0.40 
   0 -13   1    0.32    0.50 
   0 -13   1    0.35    0.75 
   0 -13   1    0.19    0.34 
  -1  13  -1    7.96    0.72 
  -1  13  -1    9.00    1.01 
  -1  13  -1    7.04    0.83 
  -1  13  -1    5.88    0.67 
  -1  13  -1    8.46    0.85 
  -1  13  -1    6.58    0.74 
  -1  13  -1    8.41    0.78 
   1 -13   1    8.45    1.05 
   1 -13   1    7.76    0.71 
   1 -13   1    7.69    0.72 
   1 -13   1    6.55    0.92 
   1 -13   1    8.73    1.00 
   1 -13   1    7.03    0.84 
   1 -13   1    6.99    0.63 
   1 -13   1    6.80    0.54 
  -2  13  -1    3.90    0.69 
  -2  13  -1    3.06    0.55 
  -2  13  -1    4.89    0.82 
  -2  13  -1    3.53    0.55 
  -2  13  -1    4.05    0.62 
  -2  13  -1    3.49    0.57 
  -2  13  -1    4.47    0.56 
   2 -13   1    2.72    0.42 
   2 -13   1    3.62    0.74 
   2 -13   1    4.98    0.71 
   2 -13   1    4.06    0.76 
   2 -13   1    3.76    0.51 
   2 -13   1    3.82    0.47 
   2 -13   1    3.55    0.70 
   2 -13   1    2.84    0.41 
   2 -13   1    3.35    0.47 
  -3  13  -1   20.98    1.12 
  -3  13  -1   24.37    1.16 
  -3  13  -1   22.24    1.30 
  -3  13  -1   22.86    1.39 
  -3  13  -1   23.11    1.18 
  -3  13  -1   22.97    1.25 
  -3  13  -1   20.08    0.82 
   3 -13   1   22.29    0.93 
   3 -13   1   20.40    0.99 
   3 -13   1   21.56    1.27 
   3 -13   1   23.49    0.96 
   3 -13   1   22.67    1.31 
   3 -13   1   21.94    1.49 
   3 -13   1   19.45    0.98 
  -4  13  -1    0.07    0.41 
  -4  13  -1    0.36    0.18 
  -4  13  -1    0.50    0.49 
  -4  13  -1    0.25    0.48 
  -4  13  -1    0.62    0.57 
  -4  13  -1   -0.72    0.40 
  -4  13  -1    0.67    0.48 
   4 -13   1    0.54    0.62 
   4 -13   1    0.18    0.49 
   4 -13   1    0.65    0.63 
   4 -13   1   -0.09    0.47 
   4 -13   1    0.55    0.45 
   4 -13   1   -0.08    0.31 
   4 -13   1    0.59    0.34 
   4 -13   1    0.25    0.31 
  -5  13  -1    6.45    0.68 
  -5  13  -1    7.09    0.80 
  -5  13  -1    6.77    0.72 
  -5  13  -1    4.90    0.66 
  -5  13  -1    7.25    0.82 
  -5  13  -1    6.94    0.94 
  -5  13  -1    6.00    0.72 
   5 -13   1    6.50    0.75 
   5 -13   1    6.31    0.67 
   5 -13   1    6.88    0.72 
   5 -13   1    5.24    0.81 
   5 -13   1    6.59    0.58 
   5 -13   1    6.88    0.86 
   5 -13   1    7.06    0.93 
   5 -13   1    6.37    0.71 
  -6  13  -1    1.90    0.62 
  -6  13  -1    2.10    0.67 
  -6  13  -1    2.37    0.59 
  -6  13  -1    2.70    0.50 
  -6  13  -1    2.43    0.64 
  -6  13  -1    3.38    0.67 
  -6  13  -1    2.75    0.69 
   6 -13   1    2.27    0.34 
   6 -13   1    3.63    0.70 
   6 -13   1    2.05    0.51 
   6 -13   1    1.80    0.62 
   6 -13   1    2.25    0.64 
   6 -13   1    2.08    0.47 
   6 -13   1    1.42    0.62 
  -7  13  -1    1.77    0.67 
  -7  13  -1    1.88    0.68 
  -7  13  -1    2.50    0.45 
  -7  13  -1    1.06    0.59 
  -7  13  -1    2.42    0.66 
  -7  13  -1    2.45    0.79 
  -7  13  -1    2.41    0.65 
   7 -13   1    2.15    0.33 
   7 -13   1    1.27    0.42 
   7 -13   1    3.00    0.71 
   7 -13   1    2.66    0.61 
   7 -13   1    2.09    0.71 
   7 -13   1    1.49    0.66 
   7 -13   1    2.17    0.65 
  -8  13  -1    8.26    1.03 
  -8  13  -1    7.84    0.95 
  -8  13  -1    8.54    0.39 
  -8  13  -1    4.34    0.83 
  -8  13  -1    7.48    0.63 
  -8  13  -1    9.60    1.01 
   8 -13   1    6.77    0.86 
   8 -13   1    7.64    0.99 
   8 -13   1    6.72    0.90 
   8 -13   1    7.20    0.78 
  -9  13  -1    2.51    0.76 
  -9  13  -1   -0.58    0.81 
  -9  13  -1    4.23    0.59 
  -9  13  -1    3.00    0.29 
  -9  13  -1    3.31    0.80 
  -9  13  -1    2.90    0.82 
  -9  13  -1    2.79    0.90 
  -9  13  -1    2.68    0.81 
   9 -13   1    3.36    0.78 
   9 -13   1    2.70    0.88 
   9 -13   1    1.73    0.67 
   9 -13   1    2.12    0.62 
   9 -13   1    1.48    0.68 
 -10  13  -1    5.13    1.03 
 -10  13  -1    5.10    0.95 
 -10  13  -1    5.10    1.01 
 -10  13  -1    5.64    0.69 
 -10  13  -1    7.10    1.05 
 -10  13  -1    5.95    0.94 
  10 -13   1    4.33    0.87 
  10 -13   1    5.57    0.94 
  10 -13   1    4.45    1.10 
  10 -13   1    5.34    0.80 
  10 -13   1    6.00    1.04 
  10 -13   1    4.47    0.88 
 -11  13  -1    0.28    0.49 
 -11  13  -1   -0.50    0.81 
 -11  13  -1    0.12    0.85 
 -11  13  -1   -0.99    0.72 
 -11  13  -1   -0.35    0.76 
 -11  13  -1   -0.55    1.03 
  11 -13   1    0.90    0.79 
  11 -13   1   -0.17    0.69 
  11 -13   1   -0.09    0.92 
  11 -13   1    0.48    0.76 
 -12  13  -1    1.35    0.98 
 -12  13  -1    0.36    0.54 
 -12  13  -1    0.06    0.77 
 -12  13  -1   -0.07    1.00 
 -12  13  -1    1.96    0.96 
 -12  13  -1   -0.34    1.21 
  12 -13   1    0.14    0.88 
  12 -13   1    0.82    0.74 
  12 -13   1   -0.41    0.86 
  12 -13   1   -0.39    1.19 
  12 -13   1    0.20    1.08 
  12 -13   1   -0.50    1.29 
 -13  13  -1    5.99    1.29 
 -13  13  -1    6.10    0.72 
 -13  13  -1    5.04    1.12 
 -13  13  -1    6.44    1.67 
 -13  13  -1    4.96    1.14 
 -13  13  -1    5.01    1.23 
  13 -13   1    5.16    1.04 
  13 -13   1    4.95    0.72 
  13 -13   1    8.73    1.55 
  13 -13   1    6.14    1.22 
  13 -13   1    6.22    1.08 
  13 -13   1    6.24    0.58 
 -14  13  -1    0.54    1.26 
 -14  13  -1    0.85    1.70 
 -14  13  -1    0.18    1.19 
 -14  13  -1    0.24    1.01 
  14 -13   1   -0.96    1.48 
  14 -13   1   -0.34    1.23 
  14 -13   1   -0.74    0.97 
 -15  13  -1    1.67    1.51 
 -15  13  -1    0.22    1.23 
 -15  13  -1    2.73    2.04 
 -15  13  -1   -0.28    1.11 
  15 -13   1   -1.70    1.20 
  15 -13   1    3.40    1.93 
   8  12  -1    3.55    1.50 
   8  12  -1    4.35    1.27 
  -8 -12   1    4.37    1.70 
  -8 -12   1    7.54    1.46 
  -8 -12   1    6.60    1.61 
  -8 -12   1    1.87    1.29 
   7  12  -1   11.43    1.37 
   7  12  -1    8.45    0.82 
   7  12  -1   11.52    1.60 
  -7 -12   1   10.03    1.47 
  -7 -12   1   11.01    1.45 
  -7 -12   1    8.84    1.36 
  -7 -12   1    9.53    1.29 
  -7 -12   1   11.46    1.55 
  -7 -12   1    8.35    1.19 
   6  12  -1    4.90    1.21 
   6  12  -1    4.99    0.97 
   6  12  -1    5.58    1.24 
   6  12  -1    6.29    0.75 
   6  12  -1    3.53    0.76 
  -6 -12   1    5.21    1.03 
  -6 -12   1    4.05    1.04 
  -6 -12   1    4.54    0.89 
  -6 -12   1    5.41    1.09 
  -6 -12   1    4.08    1.24 
  -6 -12   1    3.05    1.07 
  -6 -12   1    3.22    1.10 
   5  12  -1    3.37    0.91 
   5  12  -1    3.39    1.02 
   5  12  -1    4.76    1.04 
   5  12  -1    3.18    0.69 
  -5 -12   1    4.51    0.77 
  -5 -12   1    3.50    0.91 
  -5 -12   1    3.60    0.87 
  -5 -12   1    3.38    0.91 
  -5 -12   1    3.71    0.95 
  -5 -12   1    3.66    0.86 
  -5 -12   1    4.90    1.11 
   4  12  -1    0.31    0.85 
   4  12  -1    1.30    0.76 
   4  12  -1    2.25    0.54 
   4  12  -1    0.60    0.62 
   4  12  -1    2.06    0.69 
  -4 -12   1    2.04    1.15 
  -4 -12   1    1.59    0.72 
  -4 -12   1    2.39    0.89 
  -4 -12   1    2.84    0.67 
  -4 -12   1    0.85    0.69 
  -4 -12   1    2.12    0.60 
  -4 -12   1    1.14    0.82 
   3  12  -1    5.73    0.71 
   3  12  -1    5.45    0.61 
   3  12  -1    6.33    0.79 
   3  12  -1    6.18    0.73 
   3  12  -1    6.11    1.00 
  -3 -12   1    5.06    1.06 
  -3 -12   1    5.23    0.93 
  -3 -12   1    6.72    0.93 
  -3 -12   1    7.74    0.86 
  -3 -12   1    6.02    1.04 
  -3 -12   1    5.51    0.63 
   2  12  -1    0.72    0.44 
   2  12  -1    0.09    0.39 
   2  12  -1    0.48    0.47 
   2  12  -1    0.68    0.44 
  -2 -12   1   -0.02    0.35 
  -2 -12   1    0.55    0.47 
  -2 -12   1    0.59    0.62 
  -2 -12   1   -0.16    0.44 
  -2 -12   1   -0.45    0.73 
  -2 -12   1    0.85    0.70 
   1  12  -1    1.78    0.57 
   1  12  -1    1.38    0.47 
   1  12  -1    1.30    0.30 
   1  12  -1    1.64    0.59 
   1  12  -1    1.96    0.41 
   1  12  -1    1.61    0.66 
   1  12  -1    0.82    0.41 
  -1 -12   1    1.03    0.37 
  -1 -12   1    1.86    0.76 
  -1 -12   1    0.51    0.46 
  -1 -12   1    0.88    0.70 
  -1 -12   1    1.89    0.71 
  -1 -12   1    1.35    0.45 
  -1 -12   1    1.56    0.38 
   0  12  -1   -0.61    0.34 
   0  12  -1    0.50    0.58 
   0  12  -1   -0.28    0.55 
   0  12  -1   -0.11    0.42 
   0  12  -1    0.17    0.30 
   0  12  -1   -0.17    0.29 
   0  12  -1    0.07    0.52 
   0  12  -1    0.18    0.31 
   0 -12   1   -0.64    0.38 
   0 -12   1   -0.37    0.60 
   0 -12   1   -0.22    0.31 
   0 -12   1    0.10    0.27 
   0 -12   1   -0.64    0.55 
   0 -12   1    0.30    0.55 
  -1  12  -1   24.25    1.13 
  -1  12  -1   27.21    1.33 
  -1  12  -1   28.22    1.08 
  -1  12  -1   28.59    1.16 
  -1  12  -1   28.40    1.34 
  -1  12  -1   28.50    1.15 
  -1  12  -1   26.82    1.43 
  -1  12  -1   27.14    0.84 
   1 -12   1   27.83    1.44 
   1 -12   1   26.81    1.09 
   1 -12   1   28.24    1.09 
   1 -12   1   27.80    1.48 
   1 -12   1   27.49    0.98 
   1 -12   1   28.82    1.43 
   1 -12   1   26.89    0.87 
   1 -12   1   28.73    1.34 
   1 -12   1   28.05    1.03 
  -2  12  -1    1.80    0.44 
  -2  12  -1    0.66    0.55 
  -2  12  -1    1.33    0.46 
  -2  12  -1    1.41    0.43 
  -2  12  -1    1.72    0.46 
  -2  12  -1    1.19    0.39 
  -2  12  -1    1.69    0.54 
   2 -12   1    0.83    0.31 
   2 -12   1    1.17    0.48 
   2 -12   1    1.48    0.58 
   2 -12   1    1.10    0.49 
   2 -12   1    0.64    0.35 
   2 -12   1    1.38    0.36 
   2 -12   1    1.02    0.30 
   2 -12   1    0.83    0.52 
   2 -12   1    0.57    0.30 
  -3  12  -1    0.98    0.43 
  -3  12  -1    1.21    0.44 
  -3  12  -1    0.93    0.46 
  -3  12  -1    0.34    0.49 
  -3  12  -1    0.37    0.27 
  -3  12  -1    0.52    0.37 
  -3  12  -1    0.97    0.49 
   3 -12   1    2.24    0.67 
   3 -12   1    0.42    0.28 
   3 -12   1   -0.05    0.37 
   3 -12   1    0.50    0.31 
   3 -12   1    0.64    0.30 
   3 -12   1    0.52    0.42 
   3 -12   1    1.44    0.64 
   3 -12   1    0.67    0.45 
  -4  12  -1    5.00    0.69 
  -4  12  -1    4.66    0.60 
  -4  12  -1    5.17    0.27 
  -4  12  -1    4.88    0.55 
  -4  12  -1    5.06    0.62 
  -4  12  -1    5.29    0.60 
  -4  12  -1    5.62    0.72 
  -4  12  -1    5.74    0.75 
  -4  12  -1    4.63    0.58 
   4 -12   1    5.33    0.63 
   4 -12   1    3.61    0.58 
   4 -12   1    4.48    0.42 
   4 -12   1    5.51    0.57 
   4 -12   1    5.77    0.77 
   4 -12   1    4.93    0.52 
   4 -12   1    4.01    0.70 
   4 -12   1    4.55    0.57 
  -5  12  -1    0.25    0.45 
  -5  12  -1    0.54    0.47 
  -5  12  -1    0.50    0.46 
  -5  12  -1    0.37    0.45 
  -5  12  -1    0.12    0.45 
  -5  12  -1    1.38    0.53 
  -5  12  -1    0.90    0.40 
   5 -12   1    0.94    0.50 
   5 -12   1    1.16    0.49 
   5 -12   1    0.90    0.37 
   5 -12   1    0.49    0.25 
   5 -12   1    1.40    0.60 
   5 -12   1    0.40    0.33 
   5 -12   1    0.90    0.47 
   5 -12   1    1.43    0.49 
  -6  12  -1    0.63    0.52 
  -6  12  -1    0.42    0.49 
  -6  12  -1    0.27    0.48 
  -6  12  -1    0.97    0.50 
  -6  12  -1    0.80    0.37 
  -6  12  -1    0.64    0.53 
   6 -12   1    0.86    0.37 
   6 -12   1    0.93    0.52 
   6 -12   1    0.91    0.55 
   6 -12   1    0.57    0.51 
   6 -12   1    0.56    0.24 
   6 -12   1   -0.15    0.50 
   6 -12   1    1.05    0.39 
  -7  12  -1    6.64    0.77 
  -7  12  -1    5.83    0.80 
  -7  12  -1    5.25    0.72 
  -7  12  -1    4.82    0.64 
  -7  12  -1    5.74    0.80 
  -7  12  -1    6.24    0.61 
  -7  12  -1    5.10    0.69 
   7 -12   1    4.75    0.61 
   7 -12   1    6.22    0.79 
   7 -12   1    4.20    0.55 
   7 -12   1    5.69    0.76 
   7 -12   1    4.49    0.71 
   7 -12   1    4.64    0.71 
   7 -12   1    5.62    0.77 
  -8  12  -1    0.95    0.30 
  -8  12  -1    0.97    0.66 
  -8  12  -1    1.98    0.73 
  -8  12  -1    2.13    0.61 
  -8  12  -1    1.85    0.60 
  -8  12  -1    1.49    0.56 
  -8  12  -1    0.50    0.51 
   8 -12   1    1.37    0.65 
   8 -12   1    1.03    0.64 
   8 -12   1    1.31    0.58 
   8 -12   1    0.70    0.46 
   8 -12   1    0.98    0.59 
  -9  12  -1   11.14    1.15 
  -9  12  -1    9.47    1.02 
  -9  12  -1    9.71    1.14 
  -9  12  -1    7.70    1.01 
  -9  12  -1   10.05    0.84 
   9 -12   1    7.45    0.97 
   9 -12   1    9.21    0.99 
   9 -12   1    9.66    0.98 
   9 -12   1   10.24    1.05 
   9 -12   1    7.15    1.01 
 -10  12  -1    0.73    0.68 
 -10  12  -1    0.84    0.45 
 -10  12  -1    0.44    0.57 
 -10  12  -1    1.25    0.75 
  10 -12   1    1.25    0.62 
  10 -12   1    0.55    0.65 
  10 -12   1    0.91    0.69 
  10 -12   1    0.16    0.72 
  10 -12   1    0.18    0.64 
  10 -12   1    1.58    0.87 
  10 -12   1    0.49    0.84 
 -11  12  -1    4.86    0.83 
 -11  12  -1    5.07    0.96 
 -11  12  -1    5.43    1.20 
 -11  12  -1    5.41    0.98 
 -11  12  -1    4.97    0.58 
 -11  12  -1    6.26    0.98 
  11 -12   1    4.57    0.98 
  11 -12   1    4.55    0.81 
  11 -12   1    5.15    0.50 
  11 -12   1    7.45    1.28 
  11 -12   1    4.09    0.84 
  11 -12   1    4.73    0.41 
  11 -12   1    5.45    1.07 
 -12  12  -1    1.97    0.88 
 -12  12  -1    3.01    1.31 
 -12  12  -1    3.90    0.98 
 -12  12  -1    4.18    0.94 
 -12  12  -1    2.11    1.02 
 -12  12  -1    2.38    0.54 
 -12  12  -1    1.40    0.87 
  12 -12   1    2.50    0.76 
  12 -12   1    1.43    1.16 
  12 -12   1    2.43    1.10 
  12 -12   1    1.72    0.93 
  12 -12   1    3.78    1.21 
  12 -12   1    2.81    0.85 
  12 -12   1    2.26    0.59 
 -13  12  -1   -2.41    0.94 
 -13  12  -1   -0.74    1.18 
 -13  12  -1    0.55    0.94 
 -13  12  -1    0.98    0.84 
 -13  12  -1    1.87    1.41 
 -13  12  -1   -0.38    0.91 
 -13  12  -1    0.08    0.49 
  13 -12   1   -0.95    0.70 
  13 -12   1    2.26    1.28 
  13 -12   1   -0.30    0.93 
  13 -12   1    1.41    0.78 
  13 -12   1    0.13    0.91 
 -14  12  -1    6.45    1.25 
 -14  12  -1    7.45    1.40 
 -14  12  -1   13.97    2.07 
 -14  12  -1    4.11    1.53 
 -14  12  -1    8.20    1.27 
  14 -12   1    6.16    1.76 
  14 -12   1    6.01    1.25 
  14 -12   1    9.76    1.43 
 -15  12  -1   -0.56    1.30 
 -15  12  -1   -2.31    1.56 
 -15  12  -1    5.06    2.05 
 -15  12  -1    0.18    1.10 
 -15  12  -1    1.84    1.15 
  15 -12   1   -0.77    1.21 
  15 -12   1    2.53    1.85 
   9  11  -1    0.66    1.45 
  -9 -11   1    1.95    1.58 
  -9 -11   1    1.43    1.24 
  -9 -11   1   -1.41    1.63 
  -9 -11   1    3.30    1.35 
   8  11  -1   -0.30    1.28 
   8  11  -1    1.63    1.03 
  -8 -11   1    1.06    1.11 
  -8 -11   1    1.55    1.00 
  -8 -11   1    1.51    1.25 
  -8 -11   1    2.45    1.34 
   7  11  -1    1.31    0.53 
   7  11  -1    2.52    0.85 
   7  11  -1   -0.16    1.24 
   7  11  -1    1.82    0.79 
   7  11  -1    2.03    1.04 
  -7 -11   1    0.80    1.12 
  -7 -11   1    1.27    0.90 
  -7 -11   1    2.61    1.00 
  -7 -11   1    2.26    0.96 
  -7 -11   1    2.51    1.06 
  -7 -11   1    0.78    0.88 
  -7 -11   1    0.86    0.90 
  -7 -11   1    1.43    0.69 
   6  11  -1    0.03    0.54 
   6  11  -1    0.91    0.51 
   6  11  -1    0.27    0.93 
   6  11  -1    0.56    0.72 
  -6 -11   1   -0.18    0.80 
  -6 -11   1   -0.09    0.80 
  -6 -11   1   -0.29    0.73 
  -6 -11   1   -0.51    0.81 
  -6 -11   1    0.42    0.65 
  -6 -11   1   -0.26    0.53 
  -6 -11   1    0.29    0.94 
   5  11  -1    0.11    0.81 
   5  11  -1    1.22    0.72 
   5  11  -1    1.64    0.69 
   5  11  -1    1.73    0.53 
   5  11  -1    1.22    0.48 
   5  11  -1    1.66    0.62 
  -5 -11   1    2.68    0.71 
  -5 -11   1    0.55    0.69 
  -5 -11   1    1.41    0.79 
  -5 -11   1    2.16    0.79 
  -5 -11   1    1.59    0.44 
  -5 -11   1    0.33    0.57 
  -5 -11   1    1.32    0.64 
  -5 -11   1    0.67    0.88 
   4  11  -1    0.94    0.64 
   4  11  -1    0.88    0.45 
   4  11  -1    2.22    0.82 
   4  11  -1    1.60    0.58 
   4  11  -1    1.51    0.54 
  -4 -11   1    1.01    0.57 
  -4 -11   1    1.89    0.79 
  -4 -11   1    1.30    0.53 
  -4 -11   1    1.26    0.55 
  -4 -11   1    1.22    0.63 
  -4 -11   1    2.03    0.67 
  -4 -11   1   -1.27    0.84 
   3  11  -1    2.05    0.81 
   3  11  -1    1.33    0.46 
   3  11  -1    0.99    0.54 
   3  11  -1    1.61    0.54 
   3  11  -1    1.81    0.41 
  -3 -11   1    0.53    0.81 
  -3 -11   1    2.70    0.74 
  -3 -11   1    2.43    0.75 
  -3 -11   1    1.86    0.56 
  -3 -11   1    2.63    0.49 
   2  11  -1    8.32    0.93 
   2  11  -1    8.53    0.66 
   2  11  -1   10.12    1.05 
   2  11  -1    9.97    0.90 
   2  11  -1    6.40    0.72 
  -2 -11   1    8.85    0.77 
  -2 -11   1    7.84    0.88 
  -2 -11   1    9.95    0.94 
  -2 -11   1    9.19    0.65 
  -2 -11   1    5.83    0.85 
  -2 -11   1    7.77    0.68 
  -2 -11   1    9.18    1.04 
   1  11  -1    6.40    0.82 
   1  11  -1    3.43    0.63 
   1  11  -1    5.26    0.61 
   1  11  -1    4.09    0.46 
   1  11  -1    5.05    0.50 
   1  11  -1    4.49    0.39 
   1  11  -1    4.01    0.59 
  -1 -11   1    3.62    0.52 
  -1 -11   1    5.30    0.84 
  -1 -11   1    4.70    0.67 
  -1 -11   1    4.26    0.43 
  -1 -11   1    4.50    0.53 
  -1 -11   1    5.47    0.78 
  -1 -11   1    5.19    0.49 
   0  11  -1    3.68    0.47 
   0  11  -1    4.44    0.49 
   0  11  -1    2.60    0.52 
   0  11  -1    4.16    0.68 
   0  11  -1    3.16    0.36 
   0  11  -1    3.54    0.40 
   0  11  -1    3.76    0.62 
   0  11  -1    3.67    0.59 
   0 -11   1    3.81    0.49 
   0 -11   1    3.64    0.69 
   0 -11   1    3.31    0.43 
   0 -11   1    3.36    0.38 
   0 -11   1    3.20    0.64 
   0 -11   1    4.03    0.60 
   0 -11   1    3.31    0.36 
   0 -11   1    4.32    0.68 
  -1  11  -1    1.52    0.51 
  -1  11  -1    1.43    0.50 
  -1  11  -1    1.42    0.36 
  -1  11  -1    1.76    0.39 
  -1  11  -1    2.21    0.51 
  -1  11  -1    1.87    0.25 
  -1  11  -1    1.32    0.39 
  -1  11  -1    1.70    0.35 
  -1  11  -1    1.70    0.45 
   1 -11   1    1.59    0.52 
   1 -11   1    2.80    0.64 
   1 -11   1    2.15    0.34 
   1 -11   1    1.59    0.33 
   1 -11   1    2.18    0.35 
   1 -11   1    1.52    0.47 
   1 -11   1    1.44    0.38 
   1 -11   1    1.80    0.34 
   1 -11   1    2.00    0.53 
  -2  11  -1    5.66    0.68 
  -2  11  -1    4.57    0.45 
  -2  11  -1    4.92    0.62 
  -2  11  -1    4.87    0.54 
  -2  11  -1    4.78    0.64 
  -2  11  -1    4.55    0.62 
  -2  11  -1    4.66    0.55 
  -2  11  -1    3.25    0.46 
   2 -11   1    4.30    0.49 
   2 -11   1    4.92    0.53 
   2 -11   1    3.98    0.60 
   2 -11   1    3.66    0.50 
   2 -11   1    4.61    0.45 
   2 -11   1    4.84    0.67 
   2 -11   1    4.36    0.70 
   2 -11   1    4.42    0.46 
   2 -11   1    4.42    0.45 
  -3  11  -1    9.83    0.83 
  -3  11  -1    7.83    0.82 
  -3  11  -1    8.65    0.69 
  -3  11  -1    9.94    0.75 
  -3  11  -1    9.99    0.93 
  -3  11  -1    9.17    0.75 
  -3  11  -1    9.23    0.47 
  -3  11  -1    9.44    0.80 
   3 -11   1    9.76    0.86 
   3 -11   1    9.90    0.97 
   3 -11   1    9.86    0.57 
   3 -11   1    8.64    0.69 
   3 -11   1    8.66    0.60 
   3 -11   1    7.76    0.82 
   3 -11   1   10.20    0.64 
   3 -11   1   10.42    0.80 
  -4  11  -1    0.98    0.12 
  -4  11  -1    0.66    0.41 
  -4  11  -1    1.37    0.47 
  -4  11  -1    1.10    0.42 
  -4  11  -1    0.98    0.41 
  -4  11  -1    2.40    0.51 
  -4  11  -1    1.33    0.41 
  -4  11  -1    0.93    0.37 
  -4  11  -1    1.07    0.40 
   4 -11   1    0.98    0.25 
   4 -11   1    1.04    0.51 
   4 -11   1    0.93    0.31 
   4 -11   1    1.23    0.41 
   4 -11   1    1.45    0.35 
   4 -11   1    1.27    0.48 
   4 -11   1    1.80    0.53 
   4 -11   1    0.55    0.39 
  -5  11  -1   12.55    0.98 
  -5  11  -1   13.55    0.92 
  -5  11  -1   11.27    0.97 
  -5  11  -1   13.43    0.92 
  -5  11  -1   13.76    0.92 
  -5  11  -1   13.67    0.89 
  -5  11  -1   14.42    0.77 
  -5  11  -1   13.10    0.89 
   5 -11   1   13.85    0.93 
   5 -11   1   14.03    1.00 
   5 -11   1   13.27    0.78 
   5 -11   1   14.16    1.01 
   5 -11   1   15.41    1.07 
   5 -11   1   14.56    0.56 
   5 -11   1   13.15    0.89 
   5 -11   1   13.87    0.76 
  -6  11  -1    3.92    0.64 
  -6  11  -1    2.80    0.55 
  -6  11  -1    2.83    0.52 
  -6  11  -1    3.84    0.42 
  -6  11  -1    2.45    0.52 
  -6  11  -1    3.07    0.61 
  -6  11  -1    3.63    0.57 
  -6  11  -1    3.03    0.56 
   6 -11   1    3.88    0.66 
   6 -11   1    3.16    0.60 
   6 -11   1    3.41    0.50 
   6 -11   1    3.76    0.60 
   6 -11   1    2.62    0.60 
   6 -11   1    3.20    0.50 
   6 -11   1    3.70    0.60 
  -7  11  -1    3.84    0.68 
  -7  11  -1    3.29    0.36 
  -7  11  -1    3.25    0.26 
  -7  11  -1    3.66    0.62 
  -7  11  -1    3.31    0.63 
  -7  11  -1    4.01    0.63 
  -7  11  -1    3.73    0.70 
   7 -11   1    2.55    0.60 
   7 -11   1    2.35    0.53 
   7 -11   1    2.49    0.56 
   7 -11   1    2.54    0.53 
   7 -11   1    3.51    0.63 
   7 -11   1    3.46    0.55 
  -8  11  -1   19.80    1.36 
  -8  11  -1   16.28    1.11 
  -8  11  -1   16.78    1.18 
  -8  11  -1   15.00    1.25 
  -8  11  -1   18.13    0.63 
  -8  11  -1   19.62    1.22 
  -8  11  -1   18.54    1.17 
   8 -11   1   18.26    1.14 
   8 -11   1   18.22    1.26 
   8 -11   1   16.10    1.17 
   8 -11   1   17.64    1.18 
   8 -11   1   16.86    1.06 
   8 -11   1   18.90    1.29 
  -9  11  -1   -0.23    0.64 
  -9  11  -1    0.18    0.37 
  -9  11  -1   -0.11    0.49 
  -9  11  -1   -0.99    0.74 
  -9  11  -1    1.11    0.60 
  -9  11  -1   -0.48    0.57 
  -9  11  -1    0.35    0.47 
   9 -11   1    0.61    0.68 
   9 -11   1    0.98    0.59 
   9 -11   1    1.33    0.58 
   9 -11   1   -0.09    0.60 
   9 -11   1    0.36    0.53 
   9 -11   1    0.16    0.45 
   9 -11   1    0.85    0.66 
 -10  11  -1    0.85    0.73 
 -10  11  -1    0.56    0.38 
 -10  11  -1    0.36    0.58 
 -10  11  -1    0.75    0.57 
 -10  11  -1    0.26    0.61 
 -10  11  -1    0.16    0.63 
  10 -11   1   -0.27    0.49 
  10 -11   1    0.74    0.77 
  10 -11   1   -0.82    0.77 
  10 -11   1    1.24    0.81 
  10 -11   1    0.40    0.58 
  10 -11   1    0.30    0.58 
  10 -11   1   -0.46    0.66 
 -11  11  -1    1.40    0.73 
 -11  11  -1   -0.82    0.90 
 -11  11  -1   -0.31    0.75 
 -11  11  -1   -0.07    0.71 
 -11  11  -1    0.91    0.40 
 -11  11  -1    0.27    0.67 
  11 -11   1   -0.21    0.89 
  11 -11   1   -0.54    0.93 
  11 -11   1    0.68    0.59 
  11 -11   1    0.04    0.66 
  11 -11   1    0.68    0.71 
  11 -11   1   -0.06    1.01 
  11 -11   1    0.24    0.90 
 -12  11  -1   10.61    1.18 
 -12  11  -1   12.98    0.81 
 -12  11  -1   12.51    1.16 
 -12  11  -1   10.78    1.20 
 -12  11  -1   11.34    1.58 
 -12  11  -1   12.22    1.33 
  12 -11   1   10.69    0.94 
  12 -11   1   11.46    1.31 
  12 -11   1   10.27    1.36 
  12 -11   1    9.11    1.30 
  12 -11   1   11.09    1.26 
 -13  11  -1    5.51    1.06 
 -13  11  -1    5.59    1.55 
 -13  11  -1    4.06    1.27 
 -13  11  -1    6.66    1.11 
 -13  11  -1    5.21    1.13 
 -13  11  -1    5.77    1.12 
  13 -11   1    6.95    1.45 
  13 -11   1    5.20    0.78 
  13 -11   1    4.66    1.09 
 -14  11  -1    0.19    1.10 
 -14  11  -1    0.06    0.97 
 -14  11  -1   -0.20    1.37 
 -14  11  -1   -0.54    0.93 
 -14  11  -1   -2.03    1.53 
  14 -11   1   -1.05    1.09 
  14 -11   1    0.91    1.12 
  14 -11   1   -0.35    1.41 
 -15  11  -1   -0.62    1.10 
 -15  11  -1    0.60    1.10 
 -15  11  -1    2.23    1.70 
 -15  11  -1    0.07    1.30 
 -15  11  -1    1.10    1.97 
  15 -11   1    2.60    1.80 
  15 -11   1    0.68    1.33 
   9  10  -1    0.41    1.03 
   9  10  -1    0.52    1.30 
  -9 -10   1    0.08    1.15 
  -9 -10   1    0.91    1.45 
  -9 -10   1    1.81    1.05 
  -9 -10   1    1.50    1.43 
  -9 -10   1    0.74    1.10 
   8  10  -1   -1.59    1.08 
   8  10  -1    1.22    0.81 
  -8 -10   1    0.61    1.07 
  -8 -10   1   -0.35    0.78 
  -8 -10   1    0.25    0.84 
  -8 -10   1   -0.60    1.02 
  -8 -10   1   -0.88    0.77 
  -8 -10   1    0.58    1.13 
  -8 -10   1    1.15    1.01 
   7  10  -1    0.77    0.56 
   7  10  -1    1.25    0.97 
   7  10  -1    1.40    0.72 
   7  10  -1    0.75    0.66 
   7  10  -1    1.73    0.44 
   7  10  -1    1.66    1.05 
  -7 -10   1    1.90    0.70 
  -7 -10   1    2.68    0.92 
  -7 -10   1   -0.06    0.87 
  -7 -10   1    2.47    0.94 
  -7 -10   1    0.92    0.98 
  -7 -10   1    0.28    0.92 
  -7 -10   1    0.66    0.73 
  -7 -10   1    1.07    0.76 
   6  10  -1    2.64    0.52 
   6  10  -1    4.24    0.75 
   6  10  -1    1.19    0.71 
   6  10  -1    3.38    0.67 
   6  10  -1    4.00    0.93 
   6  10  -1    5.74    0.99 
   6  10  -1    4.10    0.69 
  -6 -10   1    4.25    0.76 
  -6 -10   1    3.63    0.78 
  -6 -10   1    3.12    0.89 
  -6 -10   1    1.71    0.81 
  -6 -10   1    5.00    0.92 
  -6 -10   1    3.68    0.75 
  -6 -10   1    3.60    0.64 
   5  10  -1    1.21    0.41 
   5  10  -1    0.87    0.51 
   5  10  -1    1.77    0.72 
   5  10  -1    0.48    0.46 
   5  10  -1    1.34    0.76 
   5  10  -1    1.51    0.45 
  -5 -10   1    2.15    0.67 
  -5 -10   1    1.39    0.66 
  -5 -10   1    1.14    0.76 
  -5 -10   1    1.14    0.44 
  -5 -10   1    1.85    0.72 
  -5 -10   1    0.46    0.55 
  -5 -10   1    1.70    0.59 
  -5 -10   1    0.95    0.60 
   4  10  -1    0.64    0.38 
   4  10  -1    0.03    0.33 
   4  10  -1    0.10    0.61 
   4  10  -1   -0.14    0.41 
   4  10  -1    0.45    0.32 
   4  10  -1   -0.06    0.52 
  -4 -10   1    0.32    0.58 
  -4 -10   1   -0.21    0.41 
  -4 -10   1    0.30    0.43 
  -4 -10   1    0.29    0.46 
  -4 -10   1    0.13    0.33 
  -4 -10   1   -0.36    0.46 
   3  10  -1   14.38    0.84 
   3  10  -1   14.09    1.16 
   3  10  -1   11.84    0.90 
   3  10  -1   12.02    0.72 
   3  10  -1   11.79    0.93 
  -3 -10   1   12.59    1.23 
  -3 -10   1   14.06    0.99 
  -3 -10   1   13.09    0.92 
  -3 -10   1   11.69    0.57 
  -3 -10   1   12.59    1.06 
  -3 -10   1   13.71    0.78 
  -3 -10   1   12.53    1.19 
   2  10  -1    0.58    0.43 
   2  10  -1    0.56    0.53 
   2  10  -1   -0.19    0.27 
   2  10  -1    0.38    0.39 
   2  10  -1    0.29    0.29 
   2  10  -1    0.15    0.37 
  -2 -10   1    0.69    0.48 
  -2 -10   1    0.47    0.50 
  -2 -10   1    0.39    0.33 
  -2 -10   1    0.25    0.27 
  -2 -10   1    0.45    0.47 
  -2 -10   1    0.41    0.51 
  -2 -10   1    0.55    0.28 
   1  10  -1   10.50    0.96 
   1  10  -1   10.36    0.62 
   1  10  -1   11.80    0.66 
   1  10  -1   12.16    0.53 
   1  10  -1   12.30    0.72 
   1  10  -1   12.04    0.85 
   1  10  -1   11.61    0.90 
  -1 -10   1   12.86    1.00 
  -1 -10   1   11.41    0.88 
  -1 -10   1   10.34    1.01 
  -1 -10   1   11.55    0.70 
  -1 -10   1   12.38    0.62 
  -1 -10   1   11.81    0.93 
  -1 -10   1   11.72    0.60 
   0  10  -1    0.52    0.23 
   0  10  -1    0.75    0.26 
   0  10  -1    0.90    0.41 
   0  10  -1    0.61    0.40 
   0  10  -1    0.76    0.28 
   0  10  -1    0.46    0.45 
   0  10  -1    0.45    0.40 
   0 -10   1    0.75    0.34 
   0 -10   1    0.69    0.22 
   0 -10   1    0.41    0.37 
   0 -10   1    0.27    0.45 
   0 -10   1    0.44    0.25 
   0 -10   1    1.20    0.42 
   0 -10   1    0.56    0.23 
   0 -10   1    0.77    0.44 
   0 -10   1    0.56    0.27 
  -1  10  -1   29.87    1.31 
  -1  10  -1   33.83    1.08 
  -1  10  -1   30.99    1.02 
  -1  10  -1   32.95    1.28 
  -1  10  -1   32.69    0.87 
  -1  10  -1   32.51    1.27 
  -1  10  -1   31.76    1.26 
  -1  10  -1   33.08    1.12 
  -1  10  -1   30.75    1.06 
   1 -10   1   31.24    1.25 
   1 -10   1   31.79    1.05 
   1 -10   1   33.44    1.00 
   1 -10   1   31.76    0.93 
   1 -10   1   33.66    1.30 
   1 -10   1   33.23    1.08 
   1 -10   1   33.02    1.29 
   1 -10   1   31.85    0.97 
   1 -10   1   34.39    1.37 
  -2  10  -1   41.36    1.36 
  -2  10  -1   40.21    1.45 
  -2  10  -1   40.28    1.30 
  -2  10  -1   43.36    1.27 
  -2  10  -1   40.95    1.47 
  -2  10  -1   40.98    1.45 
  -2  10  -1   39.68    1.11 
  -2  10  -1   42.14    1.29 
   2 -10   1   40.90    1.13 
   2 -10   1   39.90    1.19 
   2 -10   1   40.65    1.51 
   2 -10   1   41.88    1.45 
   2 -10   1   40.92    1.37 
   2 -10   1   42.01    1.15 
   2 -10   1   44.31    1.50 
   2 -10   1   39.98    1.23 
  -3  10  -1    8.92    0.71 
  -3  10  -1    8.78    0.68 
  -3  10  -1   10.86    0.72 
  -3  10  -1    9.86    0.78 
  -3  10  -1    9.87    0.60 
  -3  10  -1   10.89    0.82 
  -3  10  -1    9.05    0.41 
  -3  10  -1    9.67    0.67 
  -3  10  -1    9.56    0.79 
   3 -10   1    9.57    0.58 
   3 -10   1    9.78    0.50 
   3 -10   1    9.04    0.80 
   3 -10   1    9.94    0.66 
   3 -10   1   10.98    0.59 
   3 -10   1    9.61    0.69 
   3 -10   1    9.34    0.76 
  -4  10  -1    1.49    0.43 
  -4  10  -1    1.28    0.37 
  -4  10  -1    1.80    0.39 
  -4  10  -1    1.22    0.37 
  -4  10  -1    1.59    0.34 
  -4  10  -1    0.93    0.34 
  -4  10  -1    1.63    0.47 
  -4  10  -1    0.92    0.41 
   4 -10   1    1.09    0.22 
   4 -10   1    1.18    0.47 
   4 -10   1    1.24    0.29 
   4 -10   1    1.29    0.38 
   4 -10   1    0.99    0.35 
   4 -10   1    1.71    0.33 
   4 -10   1    1.27    0.49 
   4 -10   1    1.40    0.39 
  -5  10  -1    4.00    0.56 
  -5  10  -1    4.01    0.60 
  -5  10  -1    3.56    0.53 
  -5  10  -1    4.62    0.44 
  -5  10  -1    4.60    0.62 
  -5  10  -1    4.70    0.56 
  -5  10  -1    4.74    0.59 
   5 -10   1    4.32    0.53 
   5 -10   1    3.61    0.51 
   5 -10   1    4.70    0.61 
   5 -10   1    4.47    0.58 
   5 -10   1    3.40    0.52 
   5 -10   1    4.53    0.49 
   5 -10   1    4.64    0.50 
  -6  10  -1    3.23    0.55 
  -6  10  -1    2.79    0.51 
  -6  10  -1    3.57    0.37 
  -6  10  -1    4.39    0.66 
  -6  10  -1    3.63    0.54 
  -6  10  -1    3.47    0.51 
  -6  10  -1    3.04    0.53 
  -6  10  -1    3.36    0.53 
   6 -10   1    2.89    0.40 
   6 -10   1    2.75    0.50 
   6 -10   1    3.63    0.56 
   6 -10   1    3.81    0.56 
   6 -10   1    2.37    0.46 
   6 -10   1    4.37    0.55 
   6 -10   1    3.21    0.54 
  -7  10  -1    6.09    0.66 
  -7  10  -1    5.95    0.73 
  -7  10  -1    5.04    0.66 
  -7  10  -1    5.06    0.62 
  -7  10  -1    5.47    0.72 
  -7  10  -1    6.32    0.45 
  -7  10  -1    5.71    0.64 
   7 -10   1    4.61    0.63 
   7 -10   1    6.35    0.71 
   7 -10   1    5.18    0.71 
   7 -10   1    6.65    0.76 
   7 -10   1    5.97    0.66 
   7 -10   1    6.04    0.75 
   7 -10   1    4.53    0.56 
  -8  10  -1   -0.06    0.60 
  -8  10  -1    0.09    0.21 
  -8  10  -1   -0.06    0.26 
  -8  10  -1   -0.48    0.44 
  -8  10  -1   -0.50    0.42 
  -8  10  -1    0.32    0.53 
  -8  10  -1   -0.52    0.44 
  -8  10  -1    0.26    0.14 
  -8  10  -1    0.46    0.47 
   8 -10   1    0.27    0.46 
   8 -10   1   -0.14    0.50 
   8 -10   1    0.06    0.41 
   8 -10   1    0.14    0.57 
   8 -10   1    0.50    0.45 
   8 -10   1   -0.13    0.46 
   8 -10   1   -0.23    0.36 
   8 -10   1    0.10    0.14 
  -9  10  -1    4.08    0.82 
  -9  10  -1    3.65    0.68 
  -9  10  -1    4.14    0.69 
  -9  10  -1    3.96    0.67 
  -9  10  -1    4.33    0.48 
  -9  10  -1    5.21    0.98 
  -9  10  -1    2.99    0.74 
  -9  10  -1    5.42    0.75 
   9 -10   1    3.25    0.62 
   9 -10   1    4.75    0.66 
   9 -10   1    3.62    0.65 
   9 -10   1    3.98    0.79 
   9 -10   1    4.13    0.62 
   9 -10   1    4.09    0.76 
   9 -10   1    2.83    0.71 
 -10  10  -1    1.46    0.85 
 -10  10  -1    0.23    0.66 
 -10  10  -1    1.43    0.67 
 -10  10  -1   -0.42    0.52 
 -10  10  -1   -0.06    0.30 
 -10  10  -1    0.79    0.57 
  10 -10   1   -0.29    0.70 
  10 -10   1   -0.68    0.70 
  10 -10   1    0.15    0.65 
  10 -10   1    0.79    0.61 
 -11  10  -1    7.74    0.90 
 -11  10  -1   10.32    1.05 
 -11  10  -1    9.79    0.69 
 -11  10  -1    8.55    0.96 
 -11  10  -1    9.21    1.02 
 -11  10  -1   11.42    1.46 
  11 -10   1    8.32    1.13 
  11 -10   1   10.30    1.14 
  11 -10   1    9.20    1.04 
  11 -10   1   10.98    1.24 
  11 -10   1    8.03    0.96 
  11 -10   1    9.66    1.08 
 -12  10  -1    2.44    1.25 
 -12  10  -1    2.00    0.75 
 -12  10  -1    1.27    1.00 
 -12  10  -1    1.79    0.37 
 -12  10  -1    2.43    0.78 
 -12  10  -1    1.08    0.73 
 -12  10  -1    1.95    0.78 
  12 -10   1    2.19    0.99 
  12 -10   1    0.91    0.80 
  12 -10   1    0.99    1.01 
  12 -10   1    2.86    0.55 
  12 -10   1    0.77    0.88 
  12 -10   1    2.04    0.99 
 -13  10  -1    0.59    0.82 
 -13  10  -1    0.24    0.84 
 -13  10  -1    0.22    1.16 
 -13  10  -1    1.26    1.40 
 -13  10  -1    2.08    0.98 
 -13  10  -1    0.73    0.81 
  13 -10   1   -0.42    0.55 
  13 -10   1   -0.87    0.87 
  13 -10   1   -0.94    0.85 
  13 -10   1   -0.71    1.16 
 -14  10  -1    0.05    1.40 
 -14  10  -1    0.98    1.10 
 -14  10  -1   -2.43    1.43 
 -14  10  -1    1.66    0.98 
 -14  10  -1    1.67    0.89 
  14 -10   1   -0.36    1.07 
  14 -10   1   -0.42    1.04 
  14 -10   1    1.01    1.40 
 -15  10  -1    0.62    1.10 
 -15  10  -1    0.78    1.03 
 -15  10  -1    2.76    1.27 
 -15  10  -1   -0.72    1.69 
 -15  10  -1    0.02    1.87 
  15 -10   1    1.74    1.33 
  15 -10   1   -0.36    1.60 
  15 -10   1    0.70    1.52 
  10   9  -1    2.04    1.13 
  10   9  -1   -1.11    1.26 
 -10  -9   1    1.64    1.26 
 -10  -9   1    0.05    1.56 
 -10  -9   1    1.39    1.18 
 -10  -9   1    1.88    1.35 
 -10  -9   1    1.47    1.39 
   9   9  -1    2.08    0.90 
   9   9  -1    0.04    1.08 
  -9  -9   1    2.67    1.00 
  -9  -9   1    3.31    1.21 
  -9  -9   1    3.91    1.28 
  -9  -9   1    2.32    1.04 
  -9  -9   1    0.82    1.25 
  -9  -9   1    4.00    1.13 
   8   9  -1    1.49    0.95 
   8   9  -1    2.45    0.73 
   8   9  -1    1.11    0.67 
   8   9  -1   -0.76    0.76 
   8   9  -1    2.13    1.22 
  -8  -9   1    1.30    0.79 
  -8  -9   1    2.56    0.96 
  -8  -9   1    0.91    0.86 
  -8  -9   1    1.78    1.04 
  -8  -9   1    2.49    1.02 
  -8  -9   1    2.22    0.89 
   7   9  -1    6.30    0.85 
   7   9  -1    3.40    0.85 
   7   9  -1    3.90    0.98 
   7   9  -1    5.16    0.64 
   7   9  -1    5.76    0.65 
   7   9  -1    4.25    0.77 
  -7  -9   1    4.60    0.98 
  -7  -9   1    4.95    0.90 
  -7  -9   1    4.50    0.88 
  -7  -9   1    6.03    0.94 
  -7  -9   1    6.19    1.24 
  -7  -9   1    4.38    0.77 
   6   9  -1    5.88    0.70 
   6   9  -1    5.27    0.67 
   6   9  -1    4.93    0.57 
   6   9  -1    5.86    0.79 
   6   9  -1    4.68    0.87 
   6   9  -1    6.45    0.96 
  -6  -9   1    5.39    0.71 
  -6  -9   1    4.54    0.77 
  -6  -9   1    6.08    0.85 
  -6  -9   1    3.57    0.71 
  -6  -9   1    4.59    0.82 
  -6  -9   1    4.46    0.77 
  -6  -9   1    5.35    0.65 
  -6  -9   1    4.81    0.72 
   5   9  -1    0.93    0.42 
   5   9  -1    0.36    0.62 
   5   9  -1   -0.21    0.40 
   5   9  -1    0.58    0.33 
   5   9  -1    0.34    0.38 
   5   9  -1   -0.20    0.60 
  -5  -9   1    0.31    0.40 
  -5  -9   1    0.77    0.46 
  -5  -9   1    0.79    0.53 
  -5  -9   1    0.64    0.51 
  -5  -9   1    0.19    0.54 
  -5  -9   1    0.45    0.57 
  -5  -9   1    0.34    0.49 
  -5  -9   1    0.16    0.40 
   4   9  -1    2.39    0.62 
   4   9  -1    1.58    0.36 
   4   9  -1    1.55    0.41 
   4   9  -1    1.26    0.33 
   4   9  -1    1.78    0.57 
   4   9  -1    1.68    0.42 
   4   9  -1    2.18    0.56 
  -4  -9   1    1.57    0.38 
  -4  -9   1    0.95    0.40 
  -4  -9   1    1.45    0.51 
  -4  -9   1    1.41    0.46 
  -4  -9   1    1.54    0.56 
  -4  -9   1    0.87    0.68 
  -4  -9   1    1.61    0.34 
   3   9  -1    9.96    0.69 
   3   9  -1    9.27    0.81 
   3   9  -1    8.55    0.74 
   3   9  -1    8.85    0.87 
   3   9  -1    9.57    0.61 
   3   9  -1    9.65    0.58 
   3   9  -1    9.92    1.00 
  -3  -9   1   10.02    0.50 
  -3  -9   1    8.96    0.95 
  -3  -9   1   10.84    0.67 
  -3  -9   1   10.53    0.80 
  -3  -9   1   10.86    1.09 
  -3  -9   1    8.57    0.79 
   2   9  -1    0.60    0.40 
   2   9  -1    0.57    0.36 
   2   9  -1   -0.04    0.34 
   2   9  -1    0.51    0.44 
   2   9  -1    0.29    0.28 
  -2  -9   1    0.00    0.32 
  -2  -9   1    0.16    0.42 
  -2  -9   1   -0.36    0.41 
  -2  -9   1    0.14    0.22 
  -2  -9   1    0.20    0.40 
  -2  -9   1   -0.02    0.21 
  -2  -9   1   -0.06    0.29 
   1   9  -1    1.58    0.26 
   1   9  -1    1.63    0.33 
   1   9  -1    2.03    0.50 
   1   9  -1    1.42    0.42 
   1   9  -1    1.37    0.28 
   1   9  -1    1.50    0.31 
   1   9  -1    1.50    0.44 
   1   9  -1    1.74    0.23 
  -1  -9   1    1.24    0.30 
  -1  -9   1    1.89    0.20 
  -1  -9   1    0.99    0.34 
  -1  -9   1    1.36    0.25 
  -1  -9   1    1.28    0.26 
  -1  -9   1    1.45    0.46 
  -1  -9   1    1.80    0.48 
  -1  -9   1    1.43    0.44 
   0   9  -1   21.33    0.95 
   0   9  -1   22.77    1.04 
   0   9  -1   23.13    0.76 
   0   9  -1   22.36    0.73 
   0   9  -1   22.73    0.80 
   0   9  -1   22.92    1.02 
   0   9  -1   21.34    0.97 
   0  -9   1   21.42    0.65 
   0  -9   1   21.39    1.01 
   0  -9   1   22.41    0.74 
   0  -9   1   21.71    0.83 
   0  -9   1   22.47    1.00 
   0  -9   1   24.23    1.08 
   0  -9   1   23.49    0.88 
   0  -9   1   22.49    1.09 
   0  -9   1   22.19    0.79 
  -1   9  -1   16.87    0.70 
  -1   9  -1   16.88    0.71 
  -1   9  -1   15.58    0.84 
  -1   9  -1   16.94    0.71 
  -1   9  -1   16.09    0.71 
  -1   9  -1   16.89    0.54 
  -1   9  -1   17.67    0.92 
  -1   9  -1   15.76    0.83 
  -1   9  -1   17.96    0.89 
   1  -9   1   15.33    0.61 
   1  -9   1   16.76    0.62 
   1  -9   1   16.73    0.70 
   1  -9   1   16.69    0.64 
   1  -9   1   17.57    0.94 
   1  -9   1   16.69    0.69 
   1  -9   1   15.86    0.87 
   1  -9   1   16.76    0.88 
   1  -9   1   16.12    0.86 
  -2   9  -1   23.29    1.01 
  -2   9  -1   22.94    1.02 
  -2   9  -1   22.99    0.86 
  -2   9  -1   22.20    0.74 
  -2   9  -1   24.61    0.97 
  -2   9  -1   24.21    0.88 
  -2   9  -1   24.09    0.90 
  -2   9  -1   22.79    0.97 
   2  -9   1   22.82    0.75 
   2  -9   1   22.39    0.82 
   2  -9   1   23.25    0.83 
   2  -9   1   23.80    0.77 
   2  -9   1   22.69    0.93 
   2  -9   1   23.84    1.07 
   2  -9   1   23.95    1.04 
   2  -9   1   25.82    1.06 
  -3   9  -1   17.13    0.49 
  -3   9  -1   17.59    0.90 
  -3   9  -1   17.54    0.92 
  -3   9  -1   18.23    0.79 
  -3   9  -1   19.74    0.80 
  -3   9  -1   17.80    0.93 
  -3   9  -1   18.01    0.79 
  -3   9  -1   18.35    0.81 
  -3   9  -1   17.58    0.79 
   3  -9   1   18.62    0.91 
   3  -9   1   18.43    0.78 
   3  -9   1   18.80    0.75 
   3  -9   1   18.37    0.72 
   3  -9   1   17.56    0.91 
   3  -9   1   18.11    0.80 
   3  -9   1   17.83    0.75 
   3  -9   1   17.71    0.59 
   3  -9   1   19.06    0.99 
  -4   9  -1   15.95    0.86 
  -4   9  -1   16.68    0.84 
  -4   9  -1   16.02    0.82 
  -4   9  -1   15.11    0.79 
  -4   9  -1   16.47    0.81 
  -4   9  -1   15.53    0.88 
  -4   9  -1   15.47    0.84 
  -4   9  -1   15.49    0.70 
   4  -9   1   15.58    0.52 
   4  -9   1   16.69    0.93 
   4  -9   1   16.28    0.74 
   4  -9   1   15.73    0.87 
   4  -9   1   15.13    0.82 
   4  -9   1   17.19    0.89 
   4  -9   1   16.04    0.72 
   4  -9   1   16.04    0.78 
  -5   9  -1    3.74    0.53 
  -5   9  -1    3.09    0.46 
  -5   9  -1    3.91    0.58 
  -5   9  -1    3.12    0.33 
  -5   9  -1    2.64    0.42 
  -5   9  -1    3.90    0.49 
  -5   9  -1    3.31    0.52 
   5  -9   1    2.15    0.36 
   5  -9   1    2.68    0.39 
   5  -9   1    4.90    0.59 
   5  -9   1    3.61    0.51 
   5  -9   1    3.16    0.45 
   5  -9   1    2.37    0.36 
  -6   9  -1    4.23    0.61 
  -6   9  -1    3.55    0.49 
  -6   9  -1    4.31    0.63 
  -6   9  -1    4.33    0.58 
  -6   9  -1    3.90    0.51 
  -6   9  -1    3.49    0.50 
  -6   9  -1    3.17    0.31 
   6  -9   1    5.17    0.65 
   6  -9   1    3.22    0.44 
   6  -9   1    3.83    0.54 
   6  -9   1    3.34    0.51 
   6  -9   1    3.87    0.52 
   6  -9   1    2.94    0.52 
   6  -9   1    3.90    0.20 
   6  -9   1    3.63    0.50 
  -7   9  -1   11.24    0.94 
  -7   9  -1   11.50    0.88 
  -7   9  -1   12.43    1.06 
  -7   9  -1   10.95    0.74 
  -7   9  -1   11.79    0.90 
  -7   9  -1   12.32    0.50 
  -7   9  -1   11.47    0.85 
  -7   9  -1   10.15    0.87 
   7  -9   1   11.86    0.36 
   7  -9   1   12.90    0.92 
   7  -9   1   12.64    0.91 
   7  -9   1   10.98    0.98 
   7  -9   1   11.32    0.87 
   7  -9   1   10.52    0.80 
   7  -9   1   11.66    0.89 
   7  -9   1   11.16    0.78 
  -8   9  -1    2.24    0.33 
  -8   9  -1    1.97    0.54 
  -8   9  -1    2.25    0.21 
  -8   9  -1    1.96    0.55 
  -8   9  -1    3.01    0.62 
  -8   9  -1    2.69    0.59 
  -8   9  -1    2.52    0.54 
  -8   9  -1    4.14    0.64 
  -8   9  -1    1.22    0.59 
   8  -9   1    2.32    0.46 
   8  -9   1    2.60    0.61 
   8  -9   1    2.69    0.61 
   8  -9   1    2.03    0.46 
   8  -9   1    2.53    0.60 
   8  -9   1    2.43    0.54 
  -9   9  -1    1.01    0.47 
  -9   9  -1    0.25    0.26 
  -9   9  -1    1.28    0.20 
  -9   9  -1    0.70    0.59 
  -9   9  -1    1.50    0.50 
  -9   9  -1    1.89    0.61 
  -9   9  -1    1.87    0.54 
  -9   9  -1    1.13    0.69 
  -9   9  -1    1.23    0.51 
   9  -9   1    0.53    0.49 
   9  -9   1    0.99    0.65 
   9  -9   1    0.90    0.52 
   9  -9   1    1.30    0.62 
   9  -9   1    1.10    0.59 
   9  -9   1    1.83    0.49 
   9  -9   1    0.27    0.46 
 -10   9  -1    0.52    0.21 
 -10   9  -1    0.49    0.49 
 -10   9  -1    0.04    0.59 
 -10   9  -1    1.23    0.56 
 -10   9  -1    0.70    0.51 
 -10   9  -1   -0.07    0.78 
 -10   9  -1    0.58    0.30 
 -10   9  -1    1.26    0.76 
  10  -9   1    0.89    0.68 
  10  -9   1    0.94    0.57 
  10  -9   1    0.77    0.59 
  10  -9   1   -0.96    0.62 
  10  -9   1    0.59    0.63 
  10  -9   1    0.85    0.65 
  10  -9   1    0.41    0.42 
 -11   9  -1    0.06    0.94 
 -11   9  -1   -0.21    0.61 
 -11   9  -1    0.78    0.70 
 -11   9  -1    0.21    0.25 
 -11   9  -1   -0.23    0.57 
 -11   9  -1   -0.18    0.60 
 -11   9  -1   -0.05    0.29 
  11  -9   1    0.92    0.68 
  11  -9   1    0.17    0.69 
  11  -9   1    0.92    0.78 
  11  -9   1    0.44    0.42 
  11  -9   1    1.00    0.79 
  11  -9   1    1.23    0.67 
  11  -9   1    0.72    0.81 
 -12   9  -1    1.98    0.74 
 -12   9  -1    1.31    0.32 
 -12   9  -1    3.71    1.09 
 -12   9  -1    2.32    0.75 
 -12   9  -1   -0.87    1.09 
 -12   9  -1    1.41    0.77 
 -12   9  -1    3.05    0.79 
  12  -9   1    3.37    0.93 
  12  -9   1    1.24    1.01 
  12  -9   1    1.60    0.92 
  12  -9   1    2.40    0.84 
  12  -9   1    1.62    0.47 
  12  -9   1    1.71    1.04 
  12  -9   1    1.56    0.82 
 -13   9  -1    1.38    0.85 
 -13   9  -1    2.50    0.74 
 -13   9  -1    3.63    1.15 
 -13   9  -1    1.93    0.88 
 -13   9  -1    1.99    1.39 
 -13   9  -1    0.63    0.40 
 -13   9  -1    0.69    0.73 
  13  -9   1    2.22    0.90 
  13  -9   1    3.43    1.24 
  13  -9   1    0.99    0.91 
  13  -9   1    1.70    1.24 
  13  -9   1    2.41    0.48 
 -14   9  -1    1.69    1.61 
 -14   9  -1    4.72    1.47 
 -14   9  -1    3.35    1.08 
 -14   9  -1    2.27    0.86 
 -14   9  -1    3.11    1.08 
  14  -9   1    2.68    1.05 
  14  -9   1    6.05    1.60 
  14  -9   1    2.89    1.15 
 -15   9  -1    4.30    1.25 
 -15   9  -1    4.82    1.67 
 -15   9  -1    1.57    1.78 
 -15   9  -1    1.37    1.16 
 -15   9  -1    0.85    0.96 
  15  -9   1   -0.45    1.70 
  15  -9   1    2.69    1.40 
  11   8  -1    0.54    1.32 
 -11  -8   1    1.90    1.75 
 -11  -8   1    0.55    1.48 
 -11  -8   1    1.87    1.25 
 -11  -8   1    1.41    1.54 
 -11  -8   1    1.54    1.37 
  10   8  -1    2.17    0.99 
  10   8  -1    1.59    1.15 
 -10  -8   1    2.65    1.34 
 -10  -8   1    3.08    1.06 
 -10  -8   1    3.75    1.21 
 -10  -8   1    1.55    1.30 
 -10  -8   1    2.49    1.16 
   9   8  -1    0.93    1.04 
   9   8  -1    1.69    0.76 
  -9  -8   1    1.59    0.92 
  -9  -8   1    1.31    1.17 
  -9  -8   1   -0.45    0.79 
  -9  -8   1    2.53    0.94 
  -9  -8   1    1.08    1.01 
  -9  -8   1    1.36    0.56 
  -9  -8   1    1.58    0.88 
   8   8  -1   -0.43    0.64 
   8   8  -1    0.43    0.52 
   8   8  -1    0.39    1.01 
   8   8  -1   -0.08    0.77 
  -8  -8   1   -0.55    0.72 
  -8  -8   1    0.87    0.76 
  -8  -8   1    0.27    0.71 
  -8  -8   1    0.01    0.62 
  -8  -8   1    1.94    0.79 
  -8  -8   1    0.47    0.87 
  -8  -8   1    1.33    1.15 
  -8  -8   1    0.69    0.51 
   7   8  -1    3.78    0.65 
   7   8  -1    3.85    0.94 
   7   8  -1    4.02    0.91 
   7   8  -1    4.58    0.82 
   7   8  -1    3.32    0.66 
   7   8  -1    4.46    0.69 
   7   8  -1    3.95    0.54 
  -7  -8   1    2.78    0.64 
  -7  -8   1    3.12    0.76 
  -7  -8   1    3.45    0.76 
  -7  -8   1    3.47    0.84 
  -7  -8   1    3.96    0.58 
  -7  -8   1    4.48    0.83 
  -7  -8   1    2.79    0.69 
  -7  -8   1    3.60    0.72 
   6   8  -1    3.83    0.63 
   6   8  -1    2.95    0.77 
   6   8  -1    3.82    0.61 
   6   8  -1    3.80    0.58 
   6   8  -1    3.58    0.47 
   6   8  -1    2.60    0.53 
  -6  -8   1    3.08    0.63 
  -6  -8   1    3.87    0.59 
  -6  -8   1    3.87    0.54 
  -6  -8   1    3.73    0.71 
  -6  -8   1    3.50    0.65 
  -6  -8   1    2.85    0.60 
  -6  -8   1    3.50    0.67 
   5   8  -1    0.94    0.36 
   5   8  -1    1.55    0.38 
   5   8  -1    1.27    0.48 
   5   8  -1    1.01    0.44 
   5   8  -1    0.79    0.29 
   5   8  -1    0.75    0.63 
   5   8  -1    0.79    0.58 
  -5  -8   1    1.18    0.56 
  -5  -8   1    1.72    0.52 
  -5  -8   1    1.55    0.51 
  -5  -8   1    1.67    0.41 
  -5  -8   1    0.77    0.63 
  -5  -8   1    1.98    0.54 
  -5  -8   1    0.42    0.40 
  -5  -8   1    1.50    0.46 
  -5  -8   1    1.52    0.39 
   4   8  -1    2.06    0.51 
   4   8  -1    1.91    0.40 
   4   8  -1    0.87    0.34 
   4   8  -1    1.69    0.37 
   4   8  -1    1.14    0.28 
   4   8  -1    0.84    0.44 
   4   8  -1    0.21    0.40 
  -4  -8   1    1.16    0.41 
  -4  -8   1    1.43    0.38 
  -4  -8   1    0.87    0.42 
  -4  -8   1    1.21    0.39 
  -4  -8   1    1.32    0.60 
  -4  -8   1    1.11    0.33 
  -4  -8   1    1.37    0.44 
  -4  -8   1    1.17    0.43 
   3   8  -1   17.35    0.89 
   3   8  -1   16.67    0.78 
   3   8  -1   17.78    1.05 
   3   8  -1   17.02    0.71 
   3   8  -1   16.60    0.87 
   3   8  -1   18.02    0.93 
  -3  -8   1   16.51    0.98 
  -3  -8   1   17.14    0.61 
  -3  -8   1   16.37    0.90 
  -3  -8   1   17.37    0.77 
  -3  -8   1   18.24    1.11 
  -3  -8   1   17.54    0.86 
  -3  -8   1   17.66    0.89 
   2   8  -1    0.03    0.18 
   2   8  -1    0.71    0.35 
   2   8  -1    0.11    0.30 
   2   8  -1    0.18    0.18 
   2   8  -1    0.28    0.27 
   2   8  -1    0.24    0.28 
   2   8  -1    0.51    0.40 
   2   8  -1    0.27    0.25 
  -2  -8   1    0.28    0.36 
  -2  -8   1   -0.33    0.41 
  -2  -8   1    0.45    0.36 
  -2  -8   1    0.17    0.21 
  -2  -8   1    0.43    0.29 
  -2  -8   1    0.26    0.19 
  -2  -8   1    0.32    0.26 
   1   8  -1    0.13    0.17 
   1   8  -1    0.54    0.31 
   1   8  -1    0.32    0.22 
   1   8  -1    0.15    0.19 
   1   8  -1    0.50    0.24 
   1   8  -1    0.48    0.19 
   1   8  -1    0.20    0.33 
   1   8  -1    0.58    0.32 
  -1  -8   1    0.37    0.34 
  -1  -8   1   -0.18    0.30 
  -1  -8   1    0.54    0.31 
  -1  -8   1   -0.43    0.21 
  -1  -8   1    0.25    0.22 
  -1  -8   1    0.46    0.15 
  -1  -8   1    0.32    0.18 
  -1  -8   1    0.27    0.19 
   0   8  -1    0.24    0.29 
   0   8  -1   -0.01    0.18 
   0   8  -1   -0.42    0.29 
   0   8  -1    0.17    0.22 
   0   8  -1    0.16    0.30 
   0   8  -1    0.18    0.16 
   0   8  -1   -0.09    0.15 
   0   8  -1    0.05    0.17 
   0  -8   1   -0.02    0.16 
   0  -8   1    0.27    0.31 
   0  -8   1   -0.28    0.22 
   0  -8   1    0.34    0.30 
   0  -8   1    0.15    0.15 
   0  -8   1   -0.08    0.17 
   0  -8   1    0.17    0.23 
   0  -8   1   -0.25    0.31 
   0  -8   1   -0.08    0.15 
  -1   8  -1   16.34    0.80 
  -1   8  -1   18.20    0.84 
  -1   8  -1   16.34    0.66 
  -1   8  -1   16.98    0.65 
  -1   8  -1   16.60    0.52 
  -1   8  -1   16.40    0.67 
  -1   8  -1   17.48    0.82 
  -1   8  -1   16.75    0.64 
  -1   8  -1   15.99    0.83 
   1  -8   1   16.16    0.62 
   1  -8   1   17.71    0.60 
   1  -8   1   17.31    0.80 
   1  -8   1   17.95    0.61 
   1  -8   1   17.46    0.66 
   1  -8   1   16.39    0.84 
   1  -8   1   16.31    0.59 
   1  -8   1   17.17    0.82 
  -2   8  -1    1.35    0.30 
  -2   8  -1    1.54    0.37 
  -2   8  -1    1.52    0.22 
  -2   8  -1    1.25    0.23 
  -2   8  -1    1.73    0.34 
  -2   8  -1    1.33    0.25 
  -2   8  -1    1.29    0.32 
  -2   8  -1    1.62    0.25 
  -2   8  -1    1.39    0.27 
   2  -8   1    1.80    0.33 
   2  -8   1    1.36    0.30 
   2  -8   1    1.42    0.28 
   2  -8   1    1.59    0.22 
   2  -8   1    1.50    0.24 
   2  -8   1    1.16    0.33 
   2  -8   1    1.36    0.24 
   2  -8   1    1.73    0.38 
  -3   8  -1   58.38    1.63 
  -3   8  -1   57.21    1.51 
  -3   8  -1   58.50    1.50 
  -3   8  -1   55.95    1.63 
  -3   8  -1   60.60    1.58 
  -3   8  -1   57.86    1.43 
  -3   8  -1   58.81    1.51 
  -3   8  -1   56.84    1.57 
  -3   8  -1   56.88    1.13 
   3  -8   1   57.00    1.63 
   3  -8   1   55.91    1.46 
   3  -8   1   58.57    1.53 
   3  -8   1   57.31    1.67 
   3  -8   1   57.61    1.48 
   3  -8   1   56.61    1.25 
   3  -8   1   58.56    1.61 
   3  -8   1   58.02    1.42 
  -4   8  -1    2.12    0.35 
  -4   8  -1    1.43    0.24 
  -4   8  -1    1.81    0.34 
  -4   8  -1    1.84    0.37 
  -4   8  -1    1.51    0.34 
  -4   8  -1    1.31    0.30 
  -4   8  -1    1.30    0.34 
  -4   8  -1    1.74    0.35 
   4  -8   1    1.81    0.36 
   4  -8   1    1.22    0.32 
   4  -8   1    1.47    0.36 
   4  -8   1    0.58    0.26 
   4  -8   1    1.27    0.25 
   4  -8   1    1.90    0.34 
   4  -8   1    1.57    0.33 
  -5   8  -1    2.02    0.42 
  -5   8  -1    2.35    0.38 
  -5   8  -1    2.09    0.27 
  -5   8  -1    2.35    0.44 
  -5   8  -1    2.16    0.37 
  -5   8  -1    2.28    0.43 
  -5   8  -1    2.97    0.44 
  -5   8  -1    1.79    0.34 
   5  -8   1    2.66    0.42 
   5  -8   1    2.78    0.49 
   5  -8   1    2.84    0.43 
   5  -8   1    1.96    0.18 
   5  -8   1    1.92    0.39 
   5  -8   1    2.27    0.44 
   5  -8   1    2.22    0.36 
   5  -8   1    2.64    0.39 
  -6   8  -1    1.18    0.40 
  -6   8  -1    1.43    0.46 
  -6   8  -1    1.30    0.21 
  -6   8  -1    1.14    0.37 
  -6   8  -1    1.43    0.34 
  -6   8  -1    0.48    0.31 
  -6   8  -1    0.54    0.35 
   6  -8   1    1.10    0.39 
   6  -8   1    1.24    0.37 
   6  -8   1    1.84    0.42 
   6  -8   1    1.41    0.13 
   6  -8   1    0.88    0.31 
   6  -8   1    1.35    0.39 
   6  -8   1    1.29    0.36 
  -7   8  -1    1.11    0.33 
  -7   8  -1    1.01    0.48 
  -7   8  -1    1.47    0.40 
  -7   8  -1    0.92    0.21 
  -7   8  -1    1.46    0.17 
  -7   8  -1    1.42    0.52 
  -7   8  -1    0.97    0.37 
  -7   8  -1    1.42    0.26 
  -7   8  -1    1.31    0.47 
  -7   8  -1    1.87    0.44 
   7  -8   1    0.76    0.35 
   7  -8   1    0.79    0.40 
   7  -8   1    1.61    0.38 
   7  -8   1    1.02    0.46 
   7  -8   1    1.13    0.40 
   7  -8   1    1.44    0.49 
   7  -8   1    1.19    0.39 
  -8   8  -1    6.80    0.47 
  -8   8  -1    7.47    0.90 
  -8   8  -1    6.28    0.76 
  -8   8  -1    6.06    0.61 
  -8   8  -1    5.57    0.65 
  -8   8  -1    5.47    0.63 
  -8   8  -1    6.67    0.70 
  -8   8  -1    4.82    0.67 
  -8   8  -1    5.83    0.33 
   8  -8   1    5.93    0.58 
   8  -8   1    7.26    0.80 
   8  -8   1    5.66    0.68 
   8  -8   1    6.09    0.68 
   8  -8   1    5.78    0.70 
   8  -8   1    5.71    0.73 
   8  -8   1    6.65    0.75 
  -9   8  -1    6.89    0.90 
  -9   8  -1    5.80    0.48 
  -9   8  -1    5.65    0.69 
  -9   8  -1    5.23    0.71 
  -9   8  -1    6.00    0.92 
  -9   8  -1    5.69    0.72 
  -9   8  -1    5.64    0.76 
  -9   8  -1    5.17    0.61 
  -9   8  -1    4.80    0.40 
   9  -8   1    5.18    0.72 
   9  -8   1    5.35    0.65 
   9  -8   1    6.27    0.83 
   9  -8   1    4.36    0.75 
   9  -8   1    5.61    0.69 
   9  -8   1    6.65    0.64 
   9  -8   1    5.18    0.72 
 -10   8  -1    2.63    0.82 
 -10   8  -1    1.73    0.55 
 -10   8  -1    1.14    0.56 
 -10   8  -1    1.51    0.77 
 -10   8  -1    1.83    0.56 
 -10   8  -1    1.07    0.29 
 -10   8  -1    1.96    0.57 
 -10   8  -1    1.81    0.30 
  10  -8   1    2.10    0.80 
  10  -8   1    1.40    0.69 
  10  -8   1    1.13    0.40 
  10  -8   1    2.34    0.57 
  10  -8   1    2.10    0.63 
  10  -8   1    1.07    0.57 
  10  -8   1    1.62    0.69 
 -11   8  -1   11.98    1.33 
 -11   8  -1   10.44    0.66 
 -11   8  -1    9.87    1.05 
 -11   8  -1    9.58    1.07 
  11  -8   1    9.21    1.08 
  11  -8   1   11.64    1.21 
  11  -8   1    9.11    0.93 
  11  -8   1   10.49    0.71 
  11  -8   1   12.51    1.26 
  11  -8   1   14.10    1.42 
  11  -8   1   11.53    1.07 
 -12   8  -1    0.29    0.41 
 -12   8  -1    2.09    1.08 
 -12   8  -1    1.27    0.62 
 -12   8  -1    1.29    0.78 
 -12   8  -1   -0.31    1.02 
 -12   8  -1    0.34    0.58 
 -12   8  -1    1.32    0.70 
  12  -8   1    1.06    0.68 
  12  -8   1    2.02    0.96 
  12  -8   1    1.87    0.90 
  12  -8   1    0.45    0.97 
  12  -8   1    1.46    0.86 
  12  -8   1    1.01    0.95 
  12  -8   1    0.49    0.38 
 -13   8  -1    4.40    0.92 
 -13   8  -1    3.63    0.91 
 -13   8  -1    3.86    0.80 
 -13   8  -1    3.19    1.25 
 -13   8  -1    3.27    0.58 
 -13   8  -1    4.82    1.42 
 -13   8  -1    3.74    0.76 
  13  -8   1    5.12    1.26 
  13  -8   1    3.76    0.36 
  13  -8   1    5.57    1.14 
  13  -8   1    4.22    1.23 
  13  -8   1    4.46    0.96 
 -14   8  -1   -1.46    0.87 
 -14   8  -1   -0.04    1.51 
 -14   8  -1    0.32    1.00 
 -14   8  -1   -0.85    0.77 
 -14   8  -1   -2.60    1.38 
  14  -8   1    1.14    1.02 
  14  -8   1    0.48    1.32 
  14  -8   1    0.17    1.06 
 -15   8  -1    0.13    0.83 
 -15   8  -1    2.01    1.17 
 -15   8  -1    0.03    1.59 
 -15   8  -1    0.31    1.13 
 -15   8  -1    0.12    1.93 
  15  -8   1   -2.16    1.66 
  15  -8   1    1.50    1.31 
  11   7  -1    0.16    1.15 
  11   7  -1    1.78    1.06 
 -11  -7   1    0.78    1.33 
 -11  -7   1    2.97    1.43 
 -11  -7   1    1.74    1.45 
 -11  -7   1    1.27    1.03 
 -11  -7   1   -1.09    1.18 
  10   7  -1   -0.73    0.78 
  10   7  -1    1.21    1.02 
 -10  -7   1    1.37    1.05 
 -10  -7   1   -0.92    0.88 
 -10  -7   1   -0.29    1.08 
 -10  -7   1    0.78    0.87 
 -10  -7   1   -0.65    0.36 
 -10  -7   1   -0.90    1.11 
   9   7  -1    4.18    0.81 
   9   7  -1    4.88    0.74 
   9   7  -1    4.23    0.85 
   9   7  -1    5.86    1.26 
   9   7  -1    3.89    0.99 
  -9  -7   1    2.88    0.87 
  -9  -7   1    3.92    1.09 
  -9  -7   1    4.81    1.06 
  -9  -7   1    2.92    0.85 
  -9  -7   1    2.39    1.04 
  -9  -7   1    5.22    0.97 
  -9  -7   1    2.97    0.48 
   8   7  -1    1.07    0.71 
   8   7  -1    0.94    0.63 
   8   7  -1    1.18    0.58 
   8   7  -1    2.00    0.51 
  -8  -7   1   -0.02    0.67 
  -8  -7   1    1.06    0.75 
  -8  -7   1   -0.70    0.96 
  -8  -7   1    1.97    0.43 
  -8  -7   1    0.81    0.64 
  -8  -7   1    1.47    0.70 
  -8  -7   1    2.50    0.70 
   7   7  -1    2.21    0.43 
   7   7  -1    2.25    0.53 
   7   7  -1    3.96    0.69 
   7   7  -1    2.67    0.58 
   7   7  -1    2.66    0.29 
   7   7  -1    2.53    0.80 
  -7  -7   1    1.13    0.82 
  -7  -7   1    3.50    0.63 
  -7  -7   1    1.63    0.66 
  -7  -7   1    2.37    0.66 
  -7  -7   1    1.83    0.75 
  -7  -7   1    3.16    0.50 
  -7  -7   1    2.95    0.70 
   6   7  -1    1.77    0.35 
   6   7  -1    2.10    0.62 
   6   7  -1    2.90    0.51 
   6   7  -1    2.88    0.67 
   6   7  -1    2.12    0.47 
   6   7  -1    1.80    0.45 
  -6  -7   1    2.82    0.60 
  -6  -7   1    1.58    0.51 
  -6  -7   1    2.51    0.55 
  -6  -7   1    2.68    0.44 
  -6  -7   1    1.98    0.61 
  -6  -7   1    1.76    0.67 
  -6  -7   1    2.27    0.54 
  -6  -7   1    1.87    0.61 
  -6  -7   1    2.29    0.56 
   5   7  -1    0.59    0.35 
   5   7  -1    0.17    0.44 
   5   7  -1    0.48    0.49 
   5   7  -1    0.63    0.36 
   5   7  -1    0.44    0.31 
   5   7  -1    0.59    0.24 
  -5  -7   1    0.02    0.35 
  -5  -7   1    0.40    0.43 
  -5  -7   1    0.55    0.54 
  -5  -7   1    0.53    0.41 
  -5  -7   1   -0.11    0.39 
  -5  -7   1    0.37    0.37 
  -5  -7   1    0.34    0.38 
  -5  -7   1    0.13    0.31 
  -5  -7   1    0.60    0.34 
   4   7  -1    5.68    0.65 
   4   7  -1    4.99    0.52 
   4   7  -1    5.11    0.64 
   4   7  -1    5.80    0.63 
   4   7  -1    5.34    0.57 
  -4  -7   1    4.99    0.53 
  -4  -7   1    5.47    0.54 
  -4  -7   1    5.00    0.52 
  -4  -7   1    5.17    0.57 
  -4  -7   1    6.19    0.68 
  -4  -7   1    6.01    0.62 
  -4  -7   1    4.98    0.52 
  -4  -7   1    5.85    0.51 
   3   7  -1    6.69    0.58 
   3   7  -1    5.30    0.39 
   3   7  -1    6.50    0.68 
   3   7  -1    6.44    0.47 
   3   7  -1    4.36    0.52 
   3   7  -1    5.87    0.62 
  -3  -7   1    5.41    0.65 
  -3  -7   1    5.77    0.61 
  -3  -7   1    5.32    0.45 
  -3  -7   1    5.74    0.39 
  -3  -7   1    6.40    0.56 
  -3  -7   1    5.46    0.55 
  -3  -7   1    5.60    0.56 
   2   7  -1    3.50    0.51 
   2   7  -1    3.24    0.41 
   2   7  -1    2.47    0.21 
   2   7  -1    2.11    0.34 
   2   7  -1    3.39    0.31 
   2   7  -1    3.08    0.40 
   2   7  -1    3.92    0.39 
   2   7  -1    2.29    0.33 
   2   7  -1    3.27    0.33 
  -2  -7   1    3.40    0.43 
  -2  -7   1    3.03    0.35 
  -2  -7   1    3.24    0.34 
  -2  -7   1    3.12    0.33 
  -2  -7   1    2.71    0.46 
  -2  -7   1    4.52    0.49 
  -2  -7   1    3.14    0.42 
   1   7  -1    0.88    0.20 
   1   7  -1    1.06    0.35 
   1   7  -1    1.04    0.25 
   1   7  -1    1.20    0.31 
   1   7  -1    0.50    0.27 
   1   7  -1    0.77    0.18 
   1   7  -1    0.71    0.16 
   1   7  -1    0.68    0.22 
  -1  -7   1    0.85    0.13 
  -1  -7   1    0.68    0.28 
  -1  -7   1    0.60    0.20 
  -1  -7   1    0.96    0.28 
  -1  -7   1    0.61    0.26 
  -1  -7   1    0.42    0.15 
  -1  -7   1    0.96    0.29 
  -1  -7   1    0.41    0.29 
   0   7  -1    1.00    0.30 
   0   7  -1    0.47    0.26 
   0   7  -1    0.91    0.17 
   0   7  -1    0.96    0.24 
   0   7  -1    1.17    0.28 
   0   7  -1    0.98    0.20 
   0   7  -1    1.03    0.19 
   0   7  -1    0.82    0.18 
   0  -7   1    1.11    0.27 
   0  -7   1    0.97    0.23 
   0  -7   1    0.67    0.29 
   0  -7   1    0.81    0.16 
   0  -7   1    0.82    0.21 
   0  -7   1    0.78    0.16 
   0  -7   1    0.64    0.20 
   0  -7   1    1.04    0.19 
   0  -7   1    1.13    0.31 
  -1   7  -1    8.57    0.44 
  -1   7  -1    7.96    0.53 
  -1   7  -1    8.30    0.33 
  -1   7  -1    8.41    0.45 
  -1   7  -1    9.01    0.55 
  -1   7  -1    8.06    0.54 
  -1   7  -1    7.98    0.45 
  -1   7  -1    8.22    0.59 
  -1   7  -1    8.55    0.43 
   1  -7   1    8.27    0.54 
   1  -7   1    8.72    0.42 
   1  -7   1    8.37    0.57 
   1  -7   1    8.21    0.39 
   1  -7   1    8.48    0.56 
   1  -7   1    8.47    0.43 
   1  -7   1    8.30    0.40 
   1  -7   1    7.04    0.56 
  -2   7  -1   23.86    0.92 
  -2   7  -1   25.29    0.82 
  -2   7  -1   25.19    0.91 
  -2   7  -1   21.66    0.87 
  -2   7  -1   22.63    0.77 
  -2   7  -1   24.47    0.76 
  -2   7  -1   24.37    0.78 
  -2   7  -1   25.11    0.82 
  -2   7  -1   22.93    0.62 
   2  -7   1   23.13    0.64 
   2  -7   1   24.98    0.90 
   2  -7   1   22.90    0.78 
   2  -7   1   24.64    0.73 
   2  -7   1   23.00    0.75 
   2  -7   1   24.02    0.90 
   2  -7   1   24.41    0.81 
  -3   7  -1   12.43    0.61 
  -3   7  -1   12.63    0.61 
  -3   7  -1   11.89    0.59 
  -3   7  -1   12.56    0.65 
  -3   7  -1   12.04    0.61 
  -3   7  -1   11.44    0.67 
  -3   7  -1   12.60    0.66 
  -3   7  -1   12.00    0.53 
   3  -7   1   12.38    0.64 
   3  -7   1   12.27    0.55 
   3  -7   1   11.39    0.56 
   3  -7   1   11.35    0.67 
   3  -7   1   11.46    0.60 
   3  -7   1   11.00    0.53 
   3  -7   1   12.19    0.66 
  -4   7  -1   13.55    0.68 
  -4   7  -1   13.75    0.74 
  -4   7  -1   13.69    0.69 
  -4   7  -1   13.83    0.73 
  -4   7  -1   13.38    0.70 
  -4   7  -1   14.00    0.69 
  -4   7  -1   13.61    0.53 
  -4   7  -1   14.78    0.72 
   4  -7   1   13.51    0.66 
   4  -7   1   13.81    0.75 
   4  -7   1   14.62    0.70 
   4  -7   1   16.66    0.38 
   4  -7   1   13.69    0.71 
   4  -7   1   13.75    0.63 
   4  -7   1   13.82    0.68 
   4  -7   1   13.41    0.72 
  -5   7  -1    4.00    0.45 
  -5   7  -1    3.65    0.14 
  -5   7  -1    4.06    0.53 
  -5   7  -1    3.65    0.41 
  -5   7  -1    3.34    0.41 
  -5   7  -1    3.77    0.47 
  -5   7  -1    3.13    0.42 
  -5   7  -1    3.87    0.31 
  -5   7  -1    3.61    0.41 
   5  -7   1    3.93    0.46 
   5  -7   1    4.16    0.47 
   5  -7   1    3.38    0.40 
   5  -7   1    3.16    0.42 
   5  -7   1    3.01    0.41 
   5  -7   1    3.95    0.43 
  -6   7  -1    0.73    0.29 
  -6   7  -1    1.01    0.29 
  -6   7  -1    1.28    0.40 
  -6   7  -1    1.36    0.38 
  -6   7  -1    0.99    0.33 
  -6   7  -1    0.97    0.34 
  -6   7  -1    1.25    0.32 
   6  -7   1    1.06    0.37 
   6  -7   1    0.34    0.26 
   6  -7   1    0.71    0.39 
   6  -7   1    1.05    0.34 
   6  -7   1    0.44    0.28 
   6  -7   1    0.55    0.32 
   6  -7   1    0.62    0.33 
   6  -7   1    0.50    0.29 
  -7   7  -1    4.23    0.51 
  -7   7  -1    5.59    0.63 
  -7   7  -1    4.76    0.29 
  -7   7  -1    4.69    0.65 
  -7   7  -1    6.62    0.64 
  -7   7  -1    4.03    0.55 
  -7   7  -1    4.50    0.51 
  -7   7  -1    5.18    0.38 
  -7   7  -1    5.37    0.52 
  -7   7  -1    4.26    0.57 
   7  -7   1    4.64    0.59 
   7  -7   1    5.31    0.59 
   7  -7   1    4.81    0.55 
   7  -7   1    5.18    0.65 
   7  -7   1    4.58    0.45 
   7  -7   1    4.40    0.56 
   7  -7   1    4.28    0.54 
  -8   7  -1    0.27    0.42 
  -8   7  -1    0.41    0.19 
  -8   7  -1    0.35    0.34 
  -8   7  -1    0.09    0.42 
  -8   7  -1    0.52    0.55 
  -8   7  -1    0.31    0.18 
  -8   7  -1   -0.18    0.45 
  -8   7  -1    0.02    0.34 
  -8   7  -1    0.96    0.37 
   8  -7   1    0.44    0.45 
   8  -7   1    0.05    0.43 
   8  -7   1    0.59    0.40 
   8  -7   1    0.45    0.29 
   8  -7   1    0.51    0.44 
   8  -7   1    0.31    0.37 
   8  -7   1   -0.06    0.44 
  -9   7  -1    3.35    0.33 
  -9   7  -1    3.63    0.58 
  -9   7  -1    2.91    0.55 
  -9   7  -1    3.80    0.36 
  -9   7  -1    2.42    0.52 
  -9   7  -1    3.40    0.69 
  -9   7  -1    3.15    0.51 
  -9   7  -1    2.55    0.66 
   9  -7   1    3.80    0.73 
   9  -7   1    3.07    0.61 
   9  -7   1    3.40    0.64 
   9  -7   1    4.08    0.69 
   9  -7   1    3.32    0.73 
   9  -7   1    3.39    0.40 
   9  -7   1    3.89    0.61 
 -10   7  -1    7.02    1.00 
 -10   7  -1    8.82    0.89 
 -10   7  -1    7.61    0.59 
 -10   7  -1    9.66    1.16 
 -10   7  -1    7.27    0.74 
 -10   7  -1    8.17    0.91 
 -10   7  -1    7.16    0.79 
  10  -7   1    9.21    1.01 
  10  -7   1    8.09    0.95 
  10  -7   1    7.85    0.58 
  10  -7   1    9.13    0.89 
  10  -7   1    9.97    1.06 
  10  -7   1    7.49    0.86 
  10  -7   1    7.11    0.83 
  10  -7   1    9.28    0.89 
 -11   7  -1   14.84    1.08 
 -11   7  -1   12.85    1.17 
 -11   7  -1   12.25    0.78 
 -11   7  -1   13.39    1.02 
 -11   7  -1   13.93    1.45 
  11  -7   1   13.12    0.65 
  11  -7   1   12.98    1.33 
  11  -7   1   14.00    1.26 
  11  -7   1   13.95    1.30 
  11  -7   1   14.36    1.36 
  11  -7   1   13.35    1.30 
  11  -7   1   13.63    1.28 
  11  -7   1   14.43    1.22 
 -12   7  -1   15.58    1.42 
 -12   7  -1   11.53    1.36 
 -12   7  -1   15.96    1.64 
 -12   7  -1   12.10    1.32 
 -12   7  -1   13.87    1.14 
 -12   7  -1   11.32    1.03 
 -12   7  -1   10.98    0.90 
  12  -7   1    9.57    1.24 
  12  -7   1    9.98    1.15 
  12  -7   1   13.73    1.35 
  12  -7   1   13.48    1.39 
  12  -7   1   11.21    1.09 
  12  -7   1   14.31    1.48 
  12  -7   1   11.77    0.52 
 -13   7  -1   -0.92    0.59 
 -13   7  -1    0.07    0.76 
 -13   7  -1   -0.59    1.13 
 -13   7  -1   -0.50    0.62 
 -13   7  -1   -0.44    1.20 
 -13   7  -1    1.17    0.93 
 -13   7  -1    1.57    0.63 
  13  -7   1    1.64    0.81 
  13  -7   1   -0.99    1.11 
  13  -7   1    0.59    0.90 
 -14   7  -1    0.40    0.68 
 -14   7  -1    0.49    0.93 
 -14   7  -1   -0.68    0.83 
 -14   7  -1    0.83    0.95 
 -14   7  -1   -0.84    1.37 
 -14   7  -1   -1.92    1.50 
  14  -7   1    0.91    1.09 
  14  -7   1   -0.98    1.47 
  14  -7   1    1.26    1.01 
 -15   7  -1   -0.36    1.14 
 -15   7  -1    1.51    1.72 
 -15   7  -1    0.43    1.09 
 -15   7  -1    0.33    1.86 
 -15   7  -1    0.46    0.73 
  15  -7   1    1.88    1.35 
  15  -7   1   -2.69    1.67 
  12   6  -1   -0.12    1.14 
 -12  -6   1   -1.51    1.49 
 -12  -6   1   -0.34    1.16 
 -12  -6   1    0.53    1.40 
 -12  -6   1   -0.30    1.36 
 -12  -6   1   -1.05    1.61 
  11   6  -1   -0.81    0.89 
  11   6  -1    1.74    0.86 
 -11  -6   1    0.45    0.90 
 -11  -6   1    3.12    1.47 
 -11  -6   1    2.89    1.21 
 -11  -6   1    1.41    1.14 
 -11  -6   1    2.58    1.24 
  10   6  -1    0.53    0.73 
  10   6  -1    1.89    0.86 
 -10  -6   1   -0.04    1.03 
 -10  -6   1    1.35    0.93 
 -10  -6   1   -0.03    0.77 
 -10  -6   1    0.34    0.79 
 -10  -6   1    0.56    0.93 
 -10  -6   1   -0.79    0.98 
   9   6  -1    0.27    0.50 
   9   6  -1    0.81    1.02 
   9   6  -1   -0.28    0.72 
   9   6  -1    0.93    0.72 
   9   6  -1    0.28    0.57 
   9   6  -1    0.50    0.49 
  -9  -6   1   -0.96    0.98 
  -9  -6   1    1.70    0.80 
  -9  -6   1    1.14    0.75 
  -9  -6   1   -0.20    0.30 
  -9  -6   1   -0.80    0.85 
  -9  -6   1   -0.08    0.64 
  -9  -6   1    0.24    0.79 
  -9  -6   1    0.14    0.67 
   8   6  -1    0.30    0.54 
   8   6  -1    1.23    0.51 
   8   6  -1    0.77    0.58 
   8   6  -1    1.16    0.41 
   8   6  -1    0.21    0.78 
  -8  -6   1    1.42    0.33 
  -8  -6   1    1.81    0.69 
  -8  -6   1    1.71    0.71 
  -8  -6   1    0.40    0.58 
  -8  -6   1    1.49    0.63 
  -8  -6   1    1.34    0.65 
  -8  -6   1    1.60    0.76 
  -8  -6   1    0.38    0.84 
   7   6  -1   25.03    0.71 
   7   6  -1   24.92    0.98 
   7   6  -1   25.05    1.47 
   7   6  -1   25.59    1.23 
   7   6  -1   25.59    1.13 
   7   6  -1   25.13    1.01 
   7   6  -1   25.51    1.42 
   7   6  -1   26.58    1.21 
  -7  -6   1   23.56    1.23 
  -7  -6   1   23.34    1.46 
  -7  -6   1   25.35    1.26 
  -7  -6   1   25.20    1.27 
  -7  -6   1   24.58    0.93 
  -7  -6   1   26.43    1.35 
  -7  -6   1   28.61    1.29 
  -7  -6   1   28.06    1.54 
   6   6  -1    1.22    0.37 
   6   6  -1    1.07    0.38 
   6   6  -1    1.10    0.62 
   6   6  -1    0.93    0.30 
   6   6  -1    0.83    0.29 
   6   6  -1    1.35    0.43 
   6   6  -1    1.05    0.50 
  -6  -6   1    0.95    0.33 
  -6  -6   1    1.02    0.52 
  -6  -6   1    1.21    0.60 
  -6  -6   1    0.99    0.41 
  -6  -6   1    1.00    0.43 
  -6  -6   1    1.02    0.50 
  -6  -6   1    1.34    0.47 
  -6  -6   1    0.46    0.43 
  -6  -6   1    1.25    0.40 
   5   6  -1    0.43    0.43 
   5   6  -1    0.38    0.23 
   5   6  -1    1.01    0.43 
   5   6  -1    0.23    0.30 
   5   6  -1    0.43    0.31 
   5   6  -1   -0.45    0.21 
   5   6  -1    0.13    0.32 
  -5  -6   1    0.29    0.31 
  -5  -6   1    0.45    0.34 
  -5  -6   1    0.59    0.34 
  -5  -6   1    0.72    0.30 
  -5  -6   1   -0.14    0.30 
  -5  -6   1    0.17    0.34 
  -5  -6   1    0.36    0.40 
  -5  -6   1    0.22    0.47 
  -5  -6   1    0.55    0.36 
   4   6  -1   33.66    0.96 
   4   6  -1   32.08    1.05 
   4   6  -1   31.76    1.10 
   4   6  -1   33.79    1.31 
   4   6  -1   35.19    1.27 
   4   6  -1   33.20    1.18 
  -4  -6   1   34.42    1.01 
  -4  -6   1   32.80    1.11 
  -4  -6   1   32.19    1.33 
  -4  -6   1   31.63    1.16 
  -4  -6   1   33.02    1.04 
  -4  -6   1   32.04    1.16 
  -4  -6   1   33.25    1.19 
  -4  -6   1   32.31    1.07 
   3   6  -1    0.88    0.27 
   3   6  -1    0.50    0.21 
   3   6  -1    0.72    0.17 
   3   6  -1    0.29    0.31 
   3   6  -1    1.20    0.38 
   3   6  -1    1.25    0.30 
   3   6  -1    0.40    0.18 
   3   6  -1    0.99    0.29 
  -3  -6   1    0.85    0.29 
  -3  -6   1    1.25    0.36 
  -3  -6   1    0.80    0.20 
  -3  -6   1    1.04    0.29 
  -3  -6   1    0.80    0.29 
  -3  -6   1    1.21    0.28 
  -3  -6   1    0.90    0.26 
  -3  -6   1    0.70    0.23 
   2   6  -1    0.60    0.22 
   2   6  -1    0.69    0.22 
   2   6  -1    1.11    0.25 
   2   6  -1    0.53    0.32 
   2   6  -1    0.93    0.17 
   2   6  -1    1.32    0.23 
   2   6  -1    0.84    0.11 
   2   6  -1    0.68    0.19 
   2   6  -1    1.05    0.26 
  -2  -6   1    0.85    0.20 
  -2  -6   1    0.93    0.19 
  -2  -6   1    0.80    0.24 
  -2  -6   1    1.21    0.37 
  -2  -6   1    1.24    0.28 
  -2  -6   1    0.98    0.27 
  -2  -6   1    0.65    0.27 
   1   6  -1    0.42    0.25 
   1   6  -1    0.21    0.17 
   1   6  -1    0.30    0.21 
   1   6  -1    0.61    0.16 
   1   6  -1    0.31    0.19 
   1   6  -1    0.40    0.13 
   1   6  -1    0.48    0.14 
   1   6  -1    0.20    0.20 
  -1  -6   1    0.39    0.21 
  -1  -6   1    0.38    0.13 
  -1  -6   1    0.40    0.26 
  -1  -6   1    0.35    0.20 
  -1  -6   1    0.10    0.21 
  -1  -6   1    0.30    0.20 
  -1  -6   1    0.51    0.16 
   0   6  -1    2.15    0.29 
   0   6  -1    2.51    0.23 
   0   6  -1    2.96    0.25 
   0   6  -1    2.58    0.25 
   0   6  -1    2.96    0.38 
   0   6  -1    2.94    0.35 
   0   6  -1    2.91    0.34 
   0  -6   1    2.57    0.25 
   0  -6   1    1.81    0.27 
   0  -6   1    3.26    0.34 
   0  -6   1    2.60    0.35 
   0  -6   1    1.93    0.28 
   0  -6   1    2.72    0.20 
   0  -6   1    3.29    0.27 
   0  -6   1    2.57    0.23 
   0  -6   1    2.75    0.30 
  -1   6  -1    8.98    0.36 
  -1   6  -1    9.27    0.53 
  -1   6  -1    9.12    0.40 
  -1   6  -1    9.14    0.53 
  -1   6  -1    9.17    0.50 
  -1   6  -1    9.51    0.32 
  -1   6  -1    9.07    0.41 
  -1   6  -1    8.30    0.40 
  -1   6  -1   10.11    0.52 
   1  -6   1    9.14    0.37 
   1  -6   1    9.59    0.38 
   1  -6   1    8.87    0.40 
   1  -6   1    9.09    0.52 
   1  -6   1    9.67    0.54 
   1  -6   1    9.27    0.48 
   1  -6   1    8.62    0.38 
   1  -6   1    8.95    0.51 
  -2   6  -1   33.21    0.93 
  -2   6  -1   32.89    0.73 
  -2   6  -1   33.43    1.03 
  -2   6  -1   34.17    0.92 
  -2   6  -1   32.35    0.94 
  -2   6  -1   34.40    1.02 
  -2   6  -1   34.41    0.93 
  -2   6  -1   31.98    1.03 
   2  -6   1   33.68    0.91 
   2  -6   1   33.45    0.93 
   2  -6   1   35.75    0.91 
   2  -6   1   32.26    0.99 
   2  -6   1   32.84    0.77 
   2  -6   1   34.41    0.88 
   2  -6   1   32.53    1.04 
  -3   6  -1   93.00    1.89 
  -3   6  -1   93.21    2.16 
  -3   6  -1   91.18    2.14 
  -3   6  -1   91.93    2.13 
  -3   6  -1   93.59    2.07 
  -3   6  -1   90.63    2.14 
  -3   6  -1   94.86    2.07 
   3  -6   1   95.46    2.09 
   3  -6   1   88.89    1.74 
   3  -6   1   90.94    2.04 
   3  -6   1   94.79    2.02 
   3  -6   1   91.63    2.16 
   3  -6   1   91.48    2.11 
   3  -6   1   95.58    2.14 
  -4   6  -1    3.13    0.27 
  -4   6  -1    3.10    0.37 
  -4   6  -1    2.62    0.34 
  -4   6  -1    3.08    0.36 
  -4   6  -1    3.68    0.42 
  -4   6  -1    4.08    0.43 
  -4   6  -1    3.59    0.37 
  -4   6  -1    4.03    0.44 
  -4   6  -1    3.65    0.41 
   4  -6   1    3.56    0.38 
   4  -6   1    4.55    0.46 
   4  -6   1    3.97    0.45 
   4  -6   1    3.34    0.40 
   4  -6   1    3.26    0.16 
   4  -6   1    3.35    0.36 
   4  -6   1    4.09    0.42 
  -5   6  -1    5.86    0.51 
  -5   6  -1    5.40    0.45 
  -5   6  -1    5.77    0.54 
  -5   6  -1    4.66    0.52 
  -5   6  -1    5.82    0.55 
  -5   6  -1    5.64    0.51 
  -5   6  -1    6.10    0.54 
   5  -6   1    5.38    0.51 
   5  -6   1    5.78    0.54 
   5  -6   1    5.38    0.55 
   5  -6   1    5.87    0.54 
   5  -6   1    6.76    0.56 
   5  -6   1    5.22    0.45 
   5  -6   1    5.17    0.51 
  -6   6  -1    4.31    0.44 
  -6   6  -1    4.17    0.30 
  -6   6  -1    4.23    0.49 
  -6   6  -1    3.03    0.45 
  -6   6  -1    4.28    0.46 
  -6   6  -1    3.27    0.50 
  -6   6  -1    4.32    0.53 
  -6   6  -1    3.71    0.43 
  -6   6  -1    4.27    0.26 
   6  -6   1    3.91    0.44 
   6  -6   1    5.38    0.57 
   6  -6   1    4.07    0.47 
   6  -6   1    3.42    0.44 
   6  -6   1    4.00    0.42 
   6  -6   1    4.59    0.53 
   6  -6   1    3.80    0.47 
  -7   6  -1    0.87    0.24 
  -7   6  -1    0.20    0.41 
  -7   6  -1    0.23    0.29 
  -7   6  -1    0.57    0.27 
  -7   6  -1    0.46    0.31 
  -7   6  -1   -0.06    0.44 
  -7   6  -1    0.77    0.30 
  -7   6  -1    0.51    0.16 
  -7   6  -1    0.68    0.18 
   7  -6   1    0.58    0.34 
   7  -6   1    0.57    0.36 
   7  -6   1    1.34    0.34 
   7  -6   1    0.43    0.23 
   7  -6   1    0.21    0.38 
   7  -6   1    0.47    0.38 
  -8   6  -1    0.74    0.36 
  -8   6  -1    0.95    0.23 
  -8   6  -1    1.22    0.37 
  -8   6  -1   -0.02    0.47 
  -8   6  -1    1.27    0.57 
  -8   6  -1    1.07    0.18 
  -8   6  -1    0.70    0.40 
  -8   6  -1    0.84    0.34 
   8  -6   1    0.53    0.34 
   8  -6   1    0.71    0.25 
   8  -6   1    1.49    0.51 
   8  -6   1    0.49    0.36 
   8  -6   1    0.46    0.37 
   8  -6   1    0.38    0.46 
   8  -6   1    1.09    0.52 
  -9   6  -1    7.15    0.75 
  -9   6  -1    7.91    0.74 
  -9   6  -1    8.31    0.57 
  -9   6  -1    8.89    1.03 
  -9   6  -1    8.09    0.83 
  -9   6  -1    9.24    0.95 
  -9   6  -1    9.11    0.89 
   9  -6   1    8.55    0.84 
   9  -6   1    8.27    0.87 
   9  -6   1   10.03    0.98 
   9  -6   1    8.94    0.91 
   9  -6   1    8.46    0.51 
   9  -6   1    7.67    0.80 
 -10   6  -1    4.66    0.56 
 -10   6  -1    5.29    1.05 
 -10   6  -1    4.82    0.73 
 -10   6  -1    5.18    0.59 
 -10   6  -1    5.45    0.93 
 -10   6  -1    4.51    0.48 
 -10   6  -1    3.85    0.61 
  10  -6   1    6.31    0.75 
  10  -6   1    3.82    0.67 
  10  -6   1    4.62    0.67 
  10  -6   1    4.43    0.30 
  10  -6   1    4.85    0.77 
  10  -6   1    4.14    0.43 
  10  -6   1    4.97    0.76 
  10  -6   1    4.24    0.75 
 -11   6  -1   11.48    1.10 
 -11   6  -1    9.53    0.83 
 -11   6  -1    9.49    1.13 
 -11   6  -1   11.05    1.36 
 -11   6  -1    9.52    0.94 
 -11   6  -1   12.28    0.91 
 -11   6  -1   11.02    0.93 
  11  -6   1   10.57    0.43 
  11  -6   1   11.53    1.18 
  11  -6   1   10.88    1.21 
  11  -6   1   11.90    1.25 
  11  -6   1   10.37    0.48 
  11  -6   1   10.72    1.17 
  11  -6   1   13.50    1.26 
  11  -6   1   10.22    1.18 
 -12   6  -1    2.81    0.60 
 -12   6  -1    3.39    1.10 
 -12   6  -1    3.02    0.60 
 -12   6  -1    3.51    0.79 
 -12   6  -1    3.24    0.61 
 -12   6  -1    5.06    1.14 
  12  -6   1    2.70    0.82 
  12  -6   1    3.32    0.36 
  12  -6   1    0.87    0.89 
  12  -6   1    3.53    0.75 
  12  -6   1    2.03    0.86 
 -13   6  -1    1.03    1.20 
 -13   6  -1    1.89    0.83 
 -13   6  -1    2.07    0.84 
 -13   6  -1    1.79    0.66 
 -13   6  -1    2.96    1.31 
 -13   6  -1    1.81    0.71 
 -13   6  -1    1.13    0.59 
  13  -6   1    1.27    1.02 
  13  -6   1    2.24    0.41 
  13  -6   1    2.18    0.87 
 -14   6  -1    0.79    1.57 
 -14   6  -1   -2.33    1.40 
 -14   6  -1   -1.73    0.86 
 -14   6  -1    0.69    0.91 
 -14   6  -1   -0.24    0.55 
  14  -6   1   -0.16    1.14 
  14  -6   1    0.86    0.95 
 -15   6  -1    0.51    1.05 
 -15   6  -1   -1.25    1.12 
 -15   6  -1   -0.82    1.78 
 -15   6  -1    2.43    1.91 
  15  -6   1    2.56    1.39 
  12   5  -1    2.23    1.05 
  12   5  -1    1.96    1.09 
 -12  -5   1    1.33    1.02 
 -12  -5   1    2.02    1.59 
 -12  -5   1    1.97    1.34 
 -12  -5   1    3.37    1.34 
 -12  -5   1    2.45    1.55 
  11   5  -1    0.30    0.84 
  11   5  -1   -0.12    0.73 
 -11  -5   1    1.07    1.13 
 -11  -5   1    0.00    0.85 
 -11  -5   1    1.05    1.05 
 -11  -5   1    1.46    1.21 
 -11  -5   1   -0.16    0.79 
 -11  -5   1    1.54    1.11 
  10   5  -1    1.44    0.79 
  10   5  -1    1.76    0.65 
  10   5  -1    2.97    0.81 
  10   5  -1    0.66    0.56 
  10   5  -1    0.95    0.64 
  10   5  -1    1.11    0.74 
 -10  -5   1    0.82    0.64 
 -10  -5   1    1.90    0.90 
 -10  -5   1    1.65    1.16 
 -10  -5   1    1.14    0.93 
 -10  -5   1    0.23    0.94 
 -10  -5   1    0.42    0.92 
 -10  -5   1    2.66    0.80 
   9   5  -1    2.79    0.68 
   9   5  -1    2.51    0.56 
   9   5  -1    2.37    0.65 
   9   5  -1    1.97    0.75 
  -9  -5   1    1.24    0.64 
  -9  -5   1    2.25    0.73 
  -9  -5   1    1.97    0.26 
  -9  -5   1    3.25    0.92 
  -9  -5   1    2.72    0.64 
  -9  -5   1    2.30    0.81 
  -9  -5   1    1.56    0.75 
   8   5  -1   33.26    1.25 
   8   5  -1   33.13    1.40 
   8   5  -1   35.66    1.75 
   8   5  -1   34.28    1.59 
   8   5  -1   34.72    1.34 
   8   5  -1   35.32    1.49 
   8   5  -1   35.66    1.27 
  -8  -5   1   33.97    1.52 
  -8  -5   1   33.49    1.40 
  -8  -5   1   33.34    1.73 
  -8  -5   1   33.34    1.53 
  -8  -5   1   36.58    1.56 
  -8  -5   1   35.58    1.79 
  -8  -5   1   31.78    0.93 
   7   5  -1   60.07    1.59 
   7   5  -1   59.07    1.77 
   7   5  -1   56.72    1.70 
   7   5  -1   59.62    1.60 
   7   5  -1   59.88    1.82 
   7   5  -1   57.93    1.95 
   7   5  -1   55.99    2.03 
   7   5  -1   58.36    1.27 
  -7  -5   1   57.66    1.86 
  -7  -5   1   58.34    2.04 
  -7  -5   1   56.76    1.83 
  -7  -5   1   57.69    1.76 
  -7  -5   1   57.61    2.07 
  -7  -5   1   54.72    1.80 
  -7  -5   1   57.58    1.38 
  -7  -5   1   56.28    1.91 
   6   5  -1   27.62    1.05 
   6   5  -1   28.44    0.74 
   6   5  -1   30.26    1.14 
   6   5  -1   26.65    1.29 
   6   5  -1   28.68    0.96 
   6   5  -1   25.55    1.22 
   6   5  -1   27.46    1.10 
   6   5  -1   28.62    0.97 
  -6  -5   1   25.72    1.18 
  -6  -5   1   27.43    1.11 
  -6  -5   1   29.04    1.37 
  -6  -5   1   27.03    1.20 
  -6  -5   1   27.91    0.87 
  -6  -5   1   28.18    1.14 
  -6  -5   1   26.63    1.17 
  -6  -5   1   28.35    1.28 
  -6  -5   1   28.80    1.16 
   5   5  -1   34.35    1.11 
   5   5  -1   33.86    1.15 
   5   5  -1   32.12    0.98 
   5   5  -1   33.01    0.99 
   5   5  -1   34.71    1.32 
   5   5  -1   36.10    1.16 
   5   5  -1   32.52    1.30 
  -5  -5   1   34.96    1.13 
  -5  -5   1   32.53    1.24 
  -5  -5   1   33.19    1.14 
  -5  -5   1   33.46    1.00 
  -5  -5   1   31.72    1.18 
  -5  -5   1   33.50    1.15 
  -5  -5   1   34.04    1.24 
  -5  -5   1   33.13    1.34 
  -5  -5   1   32.20    1.19 
   4   5  -1    4.43    0.35 
   4   5  -1    4.56    0.45 
   4   5  -1    4.53    0.53 
   4   5  -1    4.34    0.35 
   4   5  -1    4.92    0.48 
   4   5  -1    4.90    0.45 
   4   5  -1    3.49    0.47 
  -4  -5   1    4.28    0.51 
  -4  -5   1    4.60    0.51 
  -4  -5   1    4.86    0.50 
  -4  -5   1    4.54    0.51 
  -4  -5   1    4.45    0.47 
  -4  -5   1    4.11    0.44 
  -4  -5   1    3.38    0.39 
  -4  -5   1    4.61    0.43 
  -4  -5   1    4.28    0.44 
   3   5  -1    0.16    0.13 
   3   5  -1    0.12    0.20 
   3   5  -1    0.11    0.18 
   3   5  -1   -0.05    0.17 
   3   5  -1    0.41    0.27 
   3   5  -1   -0.13    0.16 
   3   5  -1    0.49    0.25 
  -3  -5   1    0.32    0.19 
  -3  -5   1    0.10    0.20 
  -3  -5   1    0.05    0.15 
  -3  -5   1    0.03    0.20 
  -3  -5   1    0.20    0.19 
  -3  -5   1    0.13    0.28 
  -3  -5   1   -0.01    0.17 
  -3  -5   1    0.13    0.22 
   2   5  -1    3.04    0.40 
   2   5  -1    3.02    0.34 
   2   5  -1    3.16    0.24 
   2   5  -1    3.12    0.34 
   2   5  -1    3.22    0.34 
   2   5  -1    3.40    0.29 
   2   5  -1    3.56    0.29 
   2   5  -1    3.20    0.16 
   2   5  -1    3.16    0.34 
  -2  -5   1    3.61    0.36 
  -2  -5   1    2.83    0.33 
  -2  -5   1    2.88    0.26 
  -2  -5   1    3.20    0.33 
  -2  -5   1    3.01    0.27 
  -2  -5   1    3.61    0.42 
  -2  -5   1    2.82    0.31 
   1   5  -1   11.77    0.59 
   1   5  -1   11.76    0.55 
   1   5  -1   13.09    0.48 
   1   5  -1   12.47    0.41 
   1   5  -1   12.54    0.50 
   1   5  -1   13.38    0.56 
   1   5  -1   13.04    0.56 
   1   5  -1   12.79    0.44 
  -1  -5   1   13.21    0.54 
  -1  -5   1   12.59    0.59 
  -1  -5   1   12.04    0.54 
  -1  -5   1   12.37    0.54 
  -1  -5   1   12.03    0.59 
  -1  -5   1   12.75    0.42 
  -1  -5   1   11.96    0.47 
   0   5  -1   81.20    1.83 
   0   5  -1   79.74    1.67 
   0   5  -1   82.66    1.87 
   0   5  -1   84.46    1.66 
   0   5  -1   83.57    1.86 
   0   5  -1   81.13    1.82 
   0   5  -1   84.87    1.79 
   0  -5   1   81.20    1.73 
   0  -5   1   81.55    1.88 
   0  -5   1   83.40    1.83 
   0  -5   1   82.47    1.78 
   0  -5   1   82.28    1.83 
   0  -5   1   81.37    1.85 
   0  -5   1   78.13    1.61 
   0  -5   1   83.84    1.64 
   0  -5   1   85.17    1.72 
  -1   5  -1    8.27    0.36 
  -1   5  -1    8.00    0.33 
  -1   5  -1    7.45    0.41 
  -1   5  -1    7.87    0.43 
  -1   5  -1    7.66    0.44 
  -1   5  -1    8.18    0.35 
  -1   5  -1    8.32    0.45 
   1  -5   1    8.23    0.47 
   1  -5   1    7.85    0.31 
   1  -5   1    7.91    0.34 
   1  -5   1    8.29    0.33 
   1  -5   1    7.52    0.41 
   1  -5   1    8.07    0.35 
   1  -5   1    7.59    0.41 
  -2   5  -1   18.07    0.56 
  -2   5  -1   16.83    0.60 
  -2   5  -1   18.29    0.60 
  -2   5  -1   16.66    0.58 
  -2   5  -1   17.04    0.39 
  -2   5  -1   17.26    0.62 
  -2   5  -1   17.20    0.65 
  -2   5  -1   18.00    0.65 
   2  -5   1   17.64    0.65 
   2  -5   1   16.44    0.66 
   2  -5   1   16.26    0.44 
   2  -5   1   17.42    0.63 
   2  -5   1   17.15    0.56 
   2  -5   1   17.51    0.56 
   2  -5   1   15.85    0.58 
  -3   5  -1    2.20    0.26 
  -3   5  -1    3.12    0.35 
  -3   5  -1    2.38    0.26 
  -3   5  -1    3.02    0.33 
  -3   5  -1    2.74    0.23 
  -3   5  -1    2.53    0.28 
  -3   5  -1    2.89    0.31 
  -3   5  -1    2.29    0.32 
   3  -5   1    2.83    0.14 
   3  -5   1    3.23    0.34 
   3  -5   1    3.82    0.35 
   3  -5   1    3.22    0.32 
   3  -5   1    2.53    0.28 
   3  -5   1    3.45    0.38 
   3  -5   1    3.16    0.31 
  -4   5  -1    0.00    0.21 
  -4   5  -1    0.38    0.25 
  -4   5  -1    0.24    0.18 
  -4   5  -1    0.48    0.19 
  -4   5  -1    0.12    0.19 
  -4   5  -1   -0.19    0.14 
   4  -5   1    0.31    0.17 
   4  -5   1    0.13    0.20 
   4  -5   1    0.12    0.19 
   4  -5   1    0.15    0.22 
   4  -5   1    0.12    0.20 
   4  -5   1    0.07    0.21 
   4  -5   1    0.03    0.19 
  -5   5  -1   16.40    0.62 
  -5   5  -1   16.15    0.45 
  -5   5  -1   17.28    0.70 
  -5   5  -1   16.47    0.72 
  -5   5  -1   15.94    0.79 
  -5   5  -1   16.65    0.79 
  -5   5  -1   17.75    0.76 
  -5   5  -1   17.81    0.86 
   5  -5   1   16.58    0.73 
   5  -5   1   16.51    0.72 
   5  -5   1   15.51    0.72 
   5  -5   1   16.69    0.76 
   5  -5   1   16.00    0.61 
   5  -5   1   16.00    0.75 
   5  -5   1   16.89    0.77 
  -6   5  -1    1.88    0.20 
  -6   5  -1    1.89    0.27 
  -6   5  -1    1.80    0.35 
  -6   5  -1    1.76    0.42 
  -6   5  -1    2.72    0.40 
  -6   5  -1    2.20    0.41 
  -6   5  -1    2.31    0.33 
  -6   5  -1    1.90    0.21 
  -6   5  -1    1.81    0.38 
  -6   5  -1    1.98    0.30 
   6  -5   1    1.71    0.35 
   6  -5   1    1.81    0.37 
   6  -5   1    2.59    0.42 
   6  -5   1    1.94    0.25 
   6  -5   1    1.56    0.36 
   6  -5   1    1.81    0.34 
  -7   5  -1    5.17    0.54 
  -7   5  -1    6.55    0.73 
  -7   5  -1    5.76    0.42 
  -7   5  -1    5.50    0.52 
  -7   5  -1    5.34    0.38 
  -7   5  -1    5.22    0.70 
  -7   5  -1    6.15    0.61 
  -7   5  -1    5.04    0.54 
   7  -5   1    5.52    0.60 
   7  -5   1    6.26    0.63 
   7  -5   1    5.07    0.38 
   7  -5   1    5.52    0.21 
   7  -5   1    4.69    0.55 
   7  -5   1    5.92    0.58 
   7  -5   1    6.08    0.64 
  -8   5  -1    2.17    0.51 
  -8   5  -1    2.39    0.38 
  -8   5  -1    1.77    0.39 
  -8   5  -1    2.44    0.48 
  -8   5  -1    2.08    0.33 
  -8   5  -1    1.95    0.52 
  -8   5  -1    3.16    0.64 
   8  -5   1    1.31    0.40 
   8  -5   1    2.09    0.26 
   8  -5   1    2.29    0.22 
   8  -5   1    2.44    0.45 
   8  -5   1    2.10    0.49 
   8  -5   1    2.45    0.49 
   8  -5   1    2.35    0.51 
   8  -5   1    2.08    0.50 
  -9   5  -1    3.41    0.58 
  -9   5  -1    3.56    0.75 
  -9   5  -1    2.95    0.42 
  -9   5  -1    2.46    0.52 
  -9   5  -1    3.91    0.51 
  -9   5  -1    2.19    0.42 
  -9   5  -1    3.93    0.71 
   9  -5   1    2.35    0.52 
   9  -5   1    2.21    0.48 
   9  -5   1    3.60    0.59 
   9  -5   1    2.53    0.30 
   9  -5   1    2.10    0.52 
   9  -5   1    3.37    0.59 
   9  -5   1    2.45    0.26 
   9  -5   1    2.82    0.57 
 -10   5  -1    0.37    0.69 
 -10   5  -1    1.01    0.48 
 -10   5  -1    0.79    0.40 
 -10   5  -1    0.79    0.40 
 -10   5  -1    1.49    0.49 
 -10   5  -1    0.49    0.37 
 -10   5  -1    0.58    0.60 
  10  -5   1    0.73    0.30 
  10  -5   1    0.57    0.56 
  10  -5   1    0.33    0.46 
  10  -5   1   -0.04    0.56 
  10  -5   1    1.25    0.51 
  10  -5   1    0.61    0.16 
  10  -5   1    0.52    0.61 
  10  -5   1    0.75    0.58 
 -11   5  -1    2.37    0.91 
 -11   5  -1    1.39    0.45 
 -11   5  -1    2.45    0.65 
 -11   5  -1    0.50    0.76 
 -11   5  -1    1.92    0.79 
 -11   5  -1    1.53    0.47 
 -11   5  -1    2.09    0.67 
 -11   5  -1    1.31    0.52 
  11  -5   1    2.12    0.69 
  11  -5   1    1.92    0.40 
  11  -5   1    1.29    0.67 
  11  -5   1    1.60    0.63 
  11  -5   1    2.19    0.71 
  11  -5   1    0.95    0.73 
 -12   5  -1    0.74    0.94 
 -12   5  -1    0.77    0.63 
 -12   5  -1   -0.09    0.68 
 -12   5  -1   -0.77    0.65 
 -12   5  -1    0.17    0.95 
 -12   5  -1    0.02    0.45 
 -12   5  -1    0.78    0.55 
  12  -5   1    0.84    0.70 
  12  -5   1   -0.87    0.82 
  12  -5   1    0.77    0.45 
  12  -5   1    0.05    0.68 
  12  -5   1    0.44    0.77 
 -13   5  -1    0.01    0.80 
 -13   5  -1    1.57    0.67 
 -13   5  -1    2.32    1.30 
 -13   5  -1    0.55    0.47 
 -13   5  -1   -0.05    0.72 
 -13   5  -1    2.60    0.86 
 -13   5  -1    1.59    1.21 
  13  -5   1    0.75    0.78 
  13  -5   1    1.89    0.57 
  13  -5   1    2.20    1.03 
 -14   5  -1   -0.36    0.49 
 -14   5  -1    0.80    1.46 
 -14   5  -1    0.21    0.89 
 -14   5  -1   -0.27    0.96 
 -14   5  -1   -0.68    0.87 
 -14   5  -1   -1.86    1.38 
  14  -5   1    0.54    1.06 
  14  -5   1   -0.31    0.95 
 -15   5  -1    0.79    1.11 
 -15   5  -1    0.80    2.00 
 -15   5  -1   -0.67    1.81 
 -15   5  -1   -2.82    1.06 
  15  -5   1   -0.59    1.31 
  13   4  -1    2.54    1.12 
 -13  -4   1   -0.66    1.12 
 -13  -4   1   -0.82    1.49 
 -13  -4   1    2.64    1.75 
 -13  -4   1   -0.47    1.61 
  12   4  -1    1.31    0.96 
  12   4  -1    1.65    0.88 
  12   4  -1    1.85    0.90 
 -12  -4   1    1.66    1.34 
 -12  -4   1    0.29    1.20 
 -12  -4   1    1.57    1.27 
 -12  -4   1    1.91    1.00 
 -12  -4   1    0.90    1.41 
  11   4  -1    0.28    0.80 
  11   4  -1    0.74    0.71 
 -11  -4   1    0.12    0.69 
 -11  -4   1    2.02    1.12 
 -11  -4   1    1.29    1.04 
 -11  -4   1    0.85    0.77 
 -11  -4   1    0.66    1.19 
 -11  -4   1    1.97    0.95 
 -11  -4   1    1.32    1.05 
  10   4  -1    0.35    0.54 
  10   4  -1    1.18    0.68 
  10   4  -1    0.86    1.01 
  10   4  -1    0.91    0.60 
  10   4  -1    1.37    0.54 
  10   4  -1    0.83    0.66 
 -10  -4   1    0.61    0.85 
 -10  -4   1    0.86    0.81 
 -10  -4   1    0.05    0.84 
 -10  -4   1    1.19    0.81 
 -10  -4   1    0.80    0.56 
 -10  -4   1    0.13    0.63 
   9   4  -1    4.10    0.63 
   9   4  -1    3.42    0.74 
   9   4  -1    3.29    0.69 
   9   4  -1    4.85    0.61 
   9   4  -1    4.57    0.68 
   9   4  -1    3.75    0.60 
  -9  -4   1    3.90    0.62 
  -9  -4   1    3.45    0.86 
  -9  -4   1    3.71    0.67 
  -9  -4   1    3.67    0.84 
  -9  -4   1    2.73    0.76 
  -9  -4   1    3.32    0.82 
   8   4  -1   40.71    1.61 
   8   4  -1   39.24    1.33 
   8   4  -1   38.59    1.42 
   8   4  -1   37.71    1.75 
   8   4  -1   39.34    1.33 
   8   4  -1   40.95    1.58 
   8   4  -1   38.94    1.37 
  -8  -4   1   40.72    1.54 
  -8  -4   1   39.24    1.75 
  -8  -4   1   38.61    0.90 
  -8  -4   1   39.62    1.39 
  -8  -4   1   39.85    1.77 
  -8  -4   1   40.84    1.60 
  -8  -4   1   38.20    1.64 
  -8  -4   1   39.63    1.57 
   7   4  -1   25.35    1.04 
   7   4  -1   26.09    1.17 
   7   4  -1   28.23    1.02 
   7   4  -1   30.28    1.04 
   7   4  -1   26.81    1.10 
   7   4  -1   28.16    0.70 
   7   4  -1   27.16    1.36 
   7   4  -1   25.59    1.27 
  -7  -4   1   26.52    1.27 
  -7  -4   1   26.91    1.19 
  -7  -4   1   28.20    1.09 
  -7  -4   1   25.50    1.33 
  -7  -4   1   27.27    1.34 
  -7  -4   1   27.24    1.17 
  -7  -4   1   27.13    0.75 
  -7  -4   1   27.23    1.25 
   6   4  -1   35.30    1.20 
   6   4  -1   35.47    1.15 
   6   4  -1   36.45    1.33 
   6   4  -1   35.97    0.87 
   6   4  -1   36.47    1.10 
   6   4  -1   36.86    1.44 
   6   4  -1   36.28    1.30 
  -6  -4   1   36.61    1.25 
  -6  -4   1   35.04    1.25 
  -6  -4   1   36.86    1.30 
  -6  -4   1   34.60    1.31 
  -6  -4   1   37.87    1.20 
  -6  -4   1   37.23    1.41 
  -6  -4   1   34.99    1.37 
  -6  -4   1   37.33    0.95 
   5   4  -1    1.22    0.22 
   5   4  -1    0.95    0.35 
   5   4  -1    1.67    0.27 
   5   4  -1    1.82    0.43 
   5   4  -1    1.16    0.27 
   5   4  -1    2.01    0.32 
   5   4  -1    1.91    0.35 
  -5  -4   1    1.57    0.35 
  -5  -4   1    1.78    0.39 
  -5  -4   1    1.28    0.36 
  -5  -4   1    1.55    0.35 
  -5  -4   1    1.39    0.29 
  -5  -4   1    1.78    0.23 
  -5  -4   1    1.04    0.40 
  -5  -4   1    1.41    0.32 
  -5  -4   1    1.08    0.36 
   4   4  -1    7.00    0.60 
   4   4  -1    8.55    0.43 
   4   4  -1    7.95    0.40 
   4   4  -1    7.11    0.58 
   4   4  -1    7.86    0.49 
   4   4  -1    8.25    0.51 
   4   4  -1    7.59    0.46 
  -4  -4   1    7.19    0.51 
  -4  -4   1    8.27    0.61 
  -4  -4   1    7.01    0.52 
  -4  -4   1    6.90    0.50 
  -4  -4   1    8.36    0.57 
  -4  -4   1    8.26    0.55 
  -4  -4   1    7.55    0.48 
  -4  -4   1    7.95    0.50 
  -4  -4   1    8.61    0.44 
   3   4  -1   13.77    0.56 
   3   4  -1   13.40    0.70 
   3   4  -1   13.41    0.47 
   3   4  -1   14.18    0.54 
   3   4  -1   14.08    0.56 
   3   4  -1   13.56    0.48 
   3   4  -1   13.51    0.65 
   3   4  -1   14.02    0.59 
  -3  -4   1   13.52    0.54 
  -3  -4   1   13.89    0.60 
  -3  -4   1   13.48    0.61 
  -3  -4   1   14.07    0.60 
  -3  -4   1   14.51    0.70 
  -3  -4   1   13.84    0.53 
  -3  -4   1   13.57    0.51 
  -3  -4   1   13.26    0.56 
   2   4  -1   22.85    0.68 
   2   4  -1   22.81    0.73 
   2   4  -1   23.79    0.61 
   2   4  -1   22.88    0.74 
   2   4  -1   22.62    0.76 
   2   4  -1   23.79    0.71 
   2   4  -1   25.23    0.84 
  -2  -4   1   23.32    0.65 
  -2  -4   1   22.84    0.73 
  -2  -4   1   23.12    0.70 
  -2  -4   1   24.28    0.84 
  -2  -4   1   23.61    0.75 
  -2  -4   1   23.62    0.75 
  -2  -4   1   23.44    0.64 
   1   4  -1    6.64    0.37 
   1   4  -1    6.34    0.30 
   1   4  -1    5.83    0.35 
   1   4  -1    6.90    0.37 
   1   4  -1    6.44    0.25 
   1   4  -1    6.36    0.28 
   1   4  -1    6.33    0.33 
  -1  -4   1    6.43    0.31 
  -1  -4   1    6.48    0.36 
  -1  -4   1    6.67    0.28 
  -1  -4   1    5.95    0.35 
  -1  -4   1    6.42    0.36 
  -1  -4   1    6.48    0.38 
  -1  -4   1    6.47    0.26 
  -1  -4   1    6.52    0.40 
   0   4  -1    3.03    0.29 
   0   4  -1    3.00    0.18 
   0   4  -1    2.92    0.19 
   0   4  -1    3.07    0.27 
   0   4  -1    3.06    0.28 
   0   4  -1    2.89    0.19 
   0  -4   1    2.95    0.22 
   0  -4   1    3.20    0.29 
   0  -4   1    2.72    0.27 
   0  -4   1    2.91    0.15 
   0  -4   1    2.84    0.18 
   0  -4   1    2.50    0.26 
   0  -4   1    3.02    0.27 
   0  -4   1    3.19    0.20 
   0  -4   1    2.82    0.17 
  -1   4  -1  331.13    6.21 
  -1   4  -1  323.67    5.83 
  -1   4  -1  317.82    5.77 
  -1   4  -1  330.41    5.84 
  -1   4  -1  317.25    6.03 
  -1   4  -1  324.93    5.92 
  -1   4  -1  318.67    6.04 
   1  -4   1  328.20    5.93 
   1  -4   1  312.30    6.06 
   1  -4   1  315.49    6.05 
   1  -4   1  333.37    5.81 
   1  -4   1  321.50    6.03 
   1  -4   1  316.12    5.79 
   1  -4   1  328.45    5.82 
   1  -4   1  329.88    6.19 
   1  -4   1  322.35    5.80 
  -2   4  -1    4.76    0.34 
  -2   4  -1    5.07    0.30 
  -2   4  -1    4.65    0.29 
  -2   4  -1    4.66    0.33 
  -2   4  -1    4.66    0.26 
  -2   4  -1    5.02    0.34 
  -2   4  -1    5.21    0.33 
  -2   4  -1    4.03    0.26 
   2  -4   1    5.01    0.34 
   2  -4   1    4.89    0.33 
   2  -4   1    4.98    0.30 
   2  -4   1    5.10    0.32 
   2  -4   1    4.86    0.18 
   2  -4   1    4.88    0.31 
   2  -4   1    5.11    0.29 
   2  -4   1    4.88    0.29 
  -3   4  -1   29.46    0.89 
  -3   4  -1   29.20    0.86 
  -3   4  -1   29.05    0.84 
  -3   4  -1   29.25    0.89 
  -3   4  -1   27.85    0.91 
  -3   4  -1   30.18    0.80 
   3  -4   1   29.07    0.88 
   3  -4   1   29.33    0.80 
   3  -4   1   30.31    0.87 
   3  -4   1   29.80    0.87 
   3  -4   1   29.94    0.86 
   3  -4   1   28.38    0.88 
   3  -4   1   30.44    0.87 
  -4   4  -1    3.02    0.18 
  -4   4  -1    3.26    0.36 
  -4   4  -1    2.89    0.39 
  -4   4  -1    2.51    0.33 
  -4   4  -1    3.21    0.33 
  -4   4  -1    3.10    0.28 
  -4   4  -1    2.68    0.34 
   4  -4   1    2.42    0.27 
   4  -4   1    3.41    0.36 
   4  -4   1    3.22    0.28 
   4  -4   1    3.45    0.37 
   4  -4   1    3.40    0.37 
   4  -4   1    2.65    0.33 
  -5   4  -1    0.25    0.20 
  -5   4  -1    0.04    0.26 
  -5   4  -1    0.11    0.09 
  -5   4  -1    0.06    0.28 
  -5   4  -1    0.11    0.17 
  -5   4  -1    0.04    0.10 
  -5   4  -1    0.13    0.16 
  -5   4  -1    0.29    0.24 
  -5   4  -1    0.06    0.22 
   5  -4   1   -0.30    0.18 
   5  -4   1    0.16    0.24 
   5  -4   1    0.41    0.23 
   5  -4   1    0.11    0.21 
   5  -4   1    0.11    0.23 
   5  -4   1    0.07    0.14 
  -6   4  -1    7.06    0.46 
  -6   4  -1    7.29    0.39 
  -6   4  -1    6.77    0.59 
  -6   4  -1    6.62    0.26 
  -6   4  -1    6.96    0.58 
  -6   4  -1    6.90    0.67 
  -6   4  -1    7.09    0.69 
  -6   4  -1    6.78    0.38 
  -6   4  -1    7.03    0.54 
  -6   4  -1    6.76    0.51 
   6  -4   1    6.67    0.60 
   6  -4   1    6.91    0.36 
   6  -4   1    6.58    0.56 
   6  -4   1    6.98    0.63 
   6  -4   1    7.39    0.59 
   6  -4   1    6.27    0.54 
  -7   4  -1    7.10    0.77 
  -7   4  -1    6.21    0.44 
  -7   4  -1    6.71    0.52 
  -7   4  -1    5.56    0.64 
  -7   4  -1    6.88    0.67 
  -7   4  -1    6.43    0.60 
  -7   4  -1    5.95    0.64 
  -7   4  -1    6.94    0.54 
   7  -4   1    6.11    0.34 
   7  -4   1    5.64    0.56 
   7  -4   1    7.53    0.61 
   7  -4   1    6.75    0.72 
   7  -4   1    7.53    0.62 
   7  -4   1    6.71    0.61 
   7  -4   1    7.65    0.69 
  -8   4  -1    1.13    0.49 
  -8   4  -1    1.19    0.29 
  -8   4  -1    0.89    0.35 
  -8   4  -1    1.02    0.29 
  -8   4  -1    0.84    0.26 
  -8   4  -1    0.61    0.52 
  -8   4  -1    0.76    0.46 
  -8   4  -1    0.76    0.34 
   8  -4   1    0.96    0.38 
   8  -4   1    1.11    0.42 
   8  -4   1    1.16    0.40 
   8  -4   1    1.53    0.45 
   8  -4   1    1.03    0.18 
   8  -4   1    0.44    0.41 
   8  -4   1    0.73    0.34 
  -9   4  -1    0.39    0.58 
  -9   4  -1    0.16    0.41 
  -9   4  -1    0.08    0.40 
  -9   4  -1    0.48    0.28 
  -9   4  -1    0.98    0.36 
  -9   4  -1    0.36    0.36 
  -9   4  -1    0.26    0.56 
  -9   4  -1    0.35    0.47 
   9  -4   1   -0.12    0.47 
   9  -4   1   -0.15    0.46 
   9  -4   1    0.40    0.46 
   9  -4   1    0.25    0.40 
   9  -4   1    0.14    0.38 
   9  -4   1    0.62    0.51 
 -10   4  -1    1.73    0.75 
 -10   4  -1    0.51    0.44 
 -10   4  -1    0.54    0.33 
 -10   4  -1    0.17    0.38 
 -10   4  -1    0.75    0.65 
 -10   4  -1    0.65    0.40 
 -10   4  -1    0.45    0.45 
 -10   4  -1    0.54    0.55 
  10  -4   1    0.80    0.60 
  10  -4   1    0.28    0.45 
  10  -4   1    0.20    0.41 
  10  -4   1   -0.10    0.52 
  10  -4   1    0.88    0.57 
 -11   4  -1    1.64    0.91 
 -11   4  -1    1.05    0.61 
 -11   4  -1   -0.97    0.86 
 -11   4  -1    1.97    0.50 
 -11   4  -1    1.15    0.53 
 -11   4  -1    1.26    0.39 
 -11   4  -1    0.49    0.66 
  11  -4   1    0.39    0.71 
  11  -4   1    0.84    0.68 
  11  -4   1    0.55    0.72 
  11  -4   1    1.51    0.70 
  11  -4   1    1.24    0.59 
 -12   4  -1   -0.08    0.73 
 -12   4  -1    2.31    0.68 
 -12   4  -1    2.56    0.91 
 -12   4  -1    1.95    0.40 
 -12   4  -1    2.62    1.09 
 -12   4  -1    1.39    0.73 
 -12   4  -1    2.71    0.98 
 -12   4  -1    2.12    0.57 
  12  -4   1    3.15    0.82 
  12  -4   1    1.31    0.84 
  12  -4   1    1.97    0.82 
  12  -4   1    0.72    0.87 
  12  -4   1    2.08    0.73 
  12  -4   1    1.93    0.59 
  12  -4   1    0.40    0.97 
 -13   4  -1    0.73    0.86 
 -13   4  -1    0.46    1.07 
 -13   4  -1    1.22    0.81 
 -13   4  -1    1.99    1.32 
 -13   4  -1    1.85    0.70 
 -13   4  -1    1.25    0.40 
 -13   4  -1    2.28    1.37 
  13  -4   1    1.92    0.71 
  13  -4   1    1.20    0.85 
  13  -4   1    2.21    1.00 
 -14   4  -1    2.88    1.40 
 -14   4  -1    0.70    1.11 
 -14   4  -1    2.67    0.99 
 -14   4  -1    1.66    1.55 
 -14   4  -1    3.31    1.66 
 -14   4  -1    0.19    0.96 
  14  -4   1   -0.35    1.02 
  14  -4   1    0.52    1.20 
 -15   4  -1   -1.96    1.16 
 -15   4  -1   -1.42    1.87 
 -15   4  -1    2.11    1.62 
 -15   4  -1   -2.88    1.88 
 -15   4  -1    0.16    1.07 
  15  -4   1   -1.15    1.32 
  13   3  -1    0.88    0.91 
 -13  -3   1    1.56    1.06 
 -13  -3   1    2.97    1.47 
 -13  -3   1   -1.26    1.41 
 -13  -3   1    2.24    1.50 
  12   3  -1   -1.09    0.75 
  12   3  -1    0.15    0.84 
 -12  -3   1    1.35    1.26 
 -12  -3   1    0.85    1.33 
 -12  -3   1    0.25    0.72 
 -12  -3   1    2.03    1.18 
 -12  -3   1   -1.93    1.01 
 -12  -3   1    0.15    0.83 
  11   3  -1    2.58    0.82 
  11   3  -1    3.87    0.75 
  11   3  -1    1.47    0.67 
  11   3  -1    2.57    0.73 
  11   3  -1    1.43    0.90 
  11   3  -1    2.23    0.80 
  11   3  -1    3.32    0.69 
 -11  -3   1    2.95    1.16 
 -11  -3   1    3.28    0.68 
 -11  -3   1    2.37    1.03 
 -11  -3   1    2.94    0.99 
 -11  -3   1    2.59    0.98 
 -11  -3   1    2.27    0.82 
  10   3  -1    2.31    0.63 
  10   3  -1    0.53    0.59 
  10   3  -1    1.72    0.59 
 -10  -3   1    2.17    0.77 
 -10  -3   1    1.87    0.54 
 -10  -3   1    1.52    0.62 
 -10  -3   1    1.25    0.81 
 -10  -3   1    1.77    0.34 
 -10  -3   1    2.02    0.86 
 -10  -3   1    2.74    0.80 
 -10  -3   1    2.83    0.92 
   9   3  -1    3.87    0.59 
   9   3  -1    3.36    0.58 
   9   3  -1    3.34    0.69 
   9   3  -1    3.24    0.67 
   9   3  -1    3.05    0.84 
   9   3  -1    3.19    0.52 
  -9  -3   1    3.43    0.80 
  -9  -3   1    4.01    0.78 
  -9  -3   1    4.34    0.66 
  -9  -3   1    3.25    0.73 
  -9  -3   1    4.25    0.44 
  -9  -3   1    4.49    0.62 
  -9  -3   1    3.32    0.68 
  -9  -3   1    3.74    0.72 
   8   3  -1    7.29    0.69 
   8   3  -1    8.41    0.69 
   8   3  -1    8.39    0.90 
   8   3  -1    8.22    0.91 
   8   3  -1    7.09    0.67 
  -8  -3   1    8.62    0.97 
  -8  -3   1    7.94    0.90 
  -8  -3   1    6.76    0.67 
  -8  -3   1    7.55    0.75 
  -8  -3   1    7.28    0.80 
  -8  -3   1    5.84    0.79 
  -8  -3   1    8.11    0.68 
  -8  -3   1    7.62    0.45 
   7   3  -1    0.05    0.27 
   7   3  -1    0.11    0.27 
   7   3  -1    0.14    0.38 
   7   3  -1   -0.02    0.30 
   7   3  -1   -0.10    0.39 
   7   3  -1    0.31    0.15 
  -7  -3   1    0.82    0.45 
  -7  -3   1    0.11    0.38 
  -7  -3   1   -0.30    0.34 
  -7  -3   1    0.26    0.42 
  -7  -3   1    0.19    0.50 
  -7  -3   1   -0.32    0.40 
  -7  -3   1    0.05    0.26 
  -7  -3   1    0.13    0.14 
  -7  -3   1    0.19    0.17 
   6   3  -1    8.37    0.56 
   6   3  -1    8.81    0.58 
   6   3  -1    9.08    0.71 
   6   3  -1    9.82    0.71 
   6   3  -1    9.27    0.37 
  -6  -3   1    9.48    0.64 
  -6  -3   1    8.78    0.55 
  -6  -3   1    9.44    0.74 
  -6  -3   1    8.85    0.35 
  -6  -3   1    9.42    0.38 
  -6  -3   1    7.93    0.75 
  -6  -3   1    9.92    0.75 
  -6  -3   1    9.74    0.79 
  -6  -3   1    9.93    0.69 
   5   3  -1   30.89    1.09 
   5   3  -1   29.63    0.90 
   5   3  -1   29.27    0.95 
   5   3  -1   30.44    0.73 
   5   3  -1   30.24    0.91 
   5   3  -1   28.65    1.02 
  -5  -3   1   28.90    1.09 
  -5  -3   1   29.48    0.94 
  -5  -3   1   29.68    1.05 
  -5  -3   1   29.76    1.01 
  -5  -3   1   30.20    0.76 
  -5  -3   1   29.73    1.03 
  -5  -3   1   28.49    1.00 
  -5  -3   1   29.77    1.09 
  -5  -3   1   29.51    1.10 
   4   3  -1   17.77    0.65 
   4   3  -1   16.67    0.76 
   4   3  -1   16.59    0.68 
   4   3  -1   17.00    0.60 
   4   3  -1   17.34    0.76 
   4   3  -1   16.73    0.53 
   4   3  -1   17.53    0.62 
  -4  -3   1   15.56    0.74 
  -4  -3   1   16.98    0.73 
  -4  -3   1   17.41    0.67 
  -4  -3   1   17.30    0.75 
  -4  -3   1   17.76    0.54 
  -4  -3   1   17.07    0.68 
  -4  -3   1   17.51    0.64 
  -4  -3   1   17.47    0.68 
  -4  -3   1   17.02    0.71 
   3   3  -1    0.74    0.16 
   3   3  -1    0.74    0.08 
   3   3  -1    0.80    0.19 
   3   3  -1    0.69    0.26 
   3   3  -1    0.76    0.16 
   3   3  -1    0.85    0.21 
   3   3  -1    0.75    0.15 
   3   3  -1    0.93    0.14 
   3   3  -1    0.88    0.16 
  -3  -3   1    0.89    0.16 
  -3  -3   1    0.47    0.18 
  -3  -3   1    1.08    0.19 
  -3  -3   1    0.65    0.20 
  -3  -3   1    0.85    0.18 
  -3  -3   1    0.79    0.18 
  -3  -3   1    0.73    0.19 
  -3  -3   1    0.78    0.19 
  -3  -3   1    0.78    0.20 
   2   3  -1    2.61    0.19 
   2   3  -1    2.80    0.29 
   2   3  -1    2.54    0.28 
   2   3  -1    2.84    0.24 
   2   3  -1    3.09    0.18 
   2   3  -1    2.85    0.24 
   2   3  -1    2.32    0.22 
   2   3  -1    2.78    0.22 
   2   3  -1    2.55    0.10 
  -2  -3   1    2.61    0.22 
  -2  -3   1    2.90    0.25 
  -2  -3   1    2.67    0.20 
  -2  -3   1    2.85    0.25 
  -2  -3   1    2.91    0.23 
  -2  -3   1    2.85    0.30 
  -2  -3   1    2.84    0.22 
  -2  -3   1    2.81    0.26 
   1   3  -1   39.69    0.99 
   1   3  -1   38.76    0.93 
   1   3  -1   39.75    0.82 
   1   3  -1   40.91    0.94 
   1   3  -1   40.48    0.90 
   1   3  -1   38.31    0.94 
   1   3  -1   40.09    0.91 
  -1  -3   1   38.80    0.94 
  -1  -3   1   40.04    0.96 
  -1  -3   1   39.08    0.99 
  -1  -3   1   38.15    0.82 
  -1  -3   1   39.16    0.95 
  -1  -3   1   39.36    0.91 
  -1  -3   1   39.67    0.93 
  -1  -3   1   41.16    0.84 
   0   3  -1    0.06    0.09 
   0   3  -1    0.04    0.09 
   0   3  -1    0.13    0.10 
   0   3  -1   -0.02    0.05 
   0   3  -1    0.02    0.08 
   0   3  -1   -0.01    0.04 
   0   3  -1    0.14    0.10 
   0   3  -1    0.07    0.04 
   0   3  -1    0.04    0.05 
   0  -3   1    0.13    0.10 
   0  -3   1    0.02    0.05 
   0  -3   1    0.07    0.09 
   0  -3   1    0.08    0.10 
   0  -3   1    0.07    0.05 
   0  -3   1    0.05    0.04 
   0  -3   1    0.07    0.09 
  -1   3  -1   24.37    0.64 
  -1   3  -1   24.03    0.61 
  -1   3  -1   24.76    0.60 
  -1   3  -1   24.17    0.51 
  -1   3  -1   24.03    0.61 
  -1   3  -1   24.52    0.66 
  -1   3  -1   24.67    0.68 
   1  -3   1   22.48    0.63 
   1  -3   1   23.52    0.59 
   1  -3   1   23.44    0.56 
   1  -3   1   23.62    0.53 
   1  -3   1   23.79    0.58 
   1  -3   1   23.78    0.67 
   1  -3   1   24.88    0.61 
   1  -3   1   23.61    0.65 
  -2   3  -1   63.15    1.43 
  -2   3  -1   59.59    1.40 
  -2   3  -1   62.75    1.38 
  -2   3  -1   61.14    1.42 
  -2   3  -1   62.21    1.32 
  -2   3  -1   61.97    1.37 
   2  -3   1   62.38    1.41 
   2  -3   1   64.20    1.33 
   2  -3   1   63.99    1.39 
   2  -3   1   64.44    1.41 
   2  -3   1   64.15    1.36 
   2  -3   1   63.75    1.42 
   2  -3   1   61.31    1.36 
  -3   3  -1   18.82    0.66 
  -3   3  -1   19.20    0.70 
  -3   3  -1   19.96    0.62 
  -3   3  -1   19.57    0.55 
  -3   3  -1   20.02    0.68 
  -3   3  -1   19.77    0.68 
   3  -3   1   19.43    0.63 
   3  -3   1   19.35    0.66 
   3  -3   1   18.67    0.61 
   3  -3   1   20.62    0.68 
   3  -3   1   19.81    0.55 
   3  -3   1   18.92    0.65 
  -4   3  -1    0.05    0.12 
  -4   3  -1    0.31    0.21 
  -4   3  -1   -0.18    0.14 
  -4   3  -1    0.07    0.12 
  -4   3  -1    0.13    0.08 
  -4   3  -1   -0.01    0.06 
  -4   3  -1   -0.06    0.19 
  -4   3  -1    0.13    0.16 
  -4   3  -1    0.28    0.19 
   4  -3   1    0.00    0.16 
   4  -3   1    0.12    0.16 
   4  -3   1   -0.06    0.18 
   4  -3   1    0.16    0.11 
   4  -3   1    0.14    0.16 
   4  -3   1    0.16    0.15 
  -5   3  -1   97.95    2.27 
  -5   3  -1  102.69    2.40 
  -5   3  -1   99.47    2.13 
  -5   3  -1   99.72    2.17 
  -5   3  -1   99.89    2.44 
  -5   3  -1   97.82    1.98 
  -5   3  -1  100.82    1.95 
  -5   3  -1  100.80    2.16 
   5  -3   1  101.34    2.33 
   5  -3   1   97.93    2.25 
   5  -3   1   99.88    2.24 
   5  -3   1  101.06    2.42 
   5  -3   1   96.81    2.19 
   5  -3   1   98.74    1.93 
  -6   3  -1    6.97    0.65 
  -6   3  -1    6.95    0.55 
  -6   3  -1    7.12    0.44 
  -6   3  -1    7.61    0.58 
  -6   3  -1    6.13    0.47 
  -6   3  -1    6.08    0.56 
  -6   3  -1    6.58    0.31 
  -6   3  -1    6.51    0.67 
  -6   3  -1    6.81    0.43 
   6  -3   1    7.06    0.62 
   6  -3   1    7.74    0.57 
   6  -3   1    6.31    0.28 
   6  -3   1    7.07    0.54 
   6  -3   1    7.25    0.52 
   6  -3   1    6.81    0.36 
   6  -3   1    6.49    0.58 
   6  -3   1    7.53    0.57 
  -7   3  -1    0.51    0.32 
  -7   3  -1    0.43    0.26 
  -7   3  -1    0.84    0.37 
  -7   3  -1    0.60    0.26 
  -7   3  -1    0.47    0.28 
  -7   3  -1    0.52    0.39 
  -7   3  -1    0.59    0.40 
  -7   3  -1    0.64    0.21 
   7  -3   1    0.81    0.31 
   7  -3   1    0.90    0.36 
   7  -3   1    0.40    0.34 
   7  -3   1    0.60    0.19 
   7  -3   1    0.89    0.39 
   7  -3   1    0.53    0.31 
   7  -3   1    0.54    0.34 
   7  -3   1    0.46    0.11 
  -8   3  -1   12.37    1.08 
  -8   3  -1   12.32    0.78 
  -8   3  -1   11.10    0.98 
  -8   3  -1   10.86    0.82 
  -8   3  -1   10.83    0.69 
  -8   3  -1   11.87    0.60 
  -8   3  -1   11.31    0.68 
  -8   3  -1   12.90    0.93 
   8  -3   1   11.77    0.59 
   8  -3   1   11.28    0.82 
   8  -3   1   12.49    0.89 
   8  -3   1   12.10    0.81 
   8  -3   1   12.87    0.93 
   8  -3   1   10.57    0.81 
   8  -3   1   10.64    0.78 
  -9   3  -1    2.02    0.36 
  -9   3  -1    1.67    0.69 
  -9   3  -1    1.90    0.53 
  -9   3  -1    2.17    0.50 
  -9   3  -1    2.51    0.36 
  -9   3  -1    2.31    0.45 
  -9   3  -1    2.57    0.66 
  -9   3  -1    3.27    0.66 
   9  -3   1    2.72    0.61 
   9  -3   1    2.61    0.51 
   9  -3   1    1.76    0.33 
   9  -3   1    1.85    0.47 
   9  -3   1    2.79    0.59 
   9  -3   1    1.92    0.61 
 -10   3  -1    1.55    0.45 
 -10   3  -1    2.33    0.77 
 -10   3  -1    0.76    0.30 
 -10   3  -1    1.46    0.50 
 -10   3  -1    1.88    0.79 
 -10   3  -1    0.77    0.47 
 -10   3  -1    0.91    0.51 
 -10   3  -1    2.30    0.70 
  10  -3   1    1.66    0.67 
  10  -3   1    1.37    0.35 
  10  -3   1    1.03    0.59 
  10  -3   1    0.87    0.49 
  10  -3   1    0.84    0.49 
  10  -3   1    1.06    0.62 
 -11   3  -1    7.30    0.81 
 -11   3  -1    8.30    1.23 
 -11   3  -1    8.82    1.19 
 -11   3  -1    8.36    0.86 
 -11   3  -1    9.45    1.16 
 -11   3  -1    7.94    0.58 
 -11   3  -1    7.53    0.82 
  11  -3   1    6.48    0.78 
  11  -3   1    9.35    0.98 
  11  -3   1    7.56    0.67 
  11  -3   1    6.27    0.96 
  11  -3   1    6.21    0.89 
 -12   3  -1   -0.28    0.74 
 -12   3  -1   -1.01    0.94 
 -12   3  -1   -0.18    0.64 
 -12   3  -1   -0.42    0.98 
 -12   3  -1    0.28    0.63 
 -12   3  -1   -0.39    0.98 
 -12   3  -1   -0.69    0.50 
  12  -3   1   -1.11    0.81 
  12  -3   1   -0.31    0.41 
  12  -3   1   -0.10    0.67 
  12  -3   1    1.25    0.96 
  12  -3   1    0.87    0.88 
  12  -3   1   -1.07    0.75 
  12  -3   1   -0.15    0.76 
 -13   3  -1    0.84    1.23 
 -13   3  -1    0.00    0.79 
 -13   3  -1    1.08    0.84 
 -13   3  -1    0.19    0.64 
 -13   3  -1    1.56    1.17 
 -13   3  -1   -0.64    0.92 
 -13   3  -1   -0.76    1.16 
  13  -3   1    0.49    0.58 
  13  -3   1    1.00    1.03 
  13  -3   1    0.90    0.91 
 -14   3  -1    0.06    1.26 
 -14   3  -1    1.34    0.95 
 -14   3  -1   -1.22    0.96 
 -14   3  -1    3.80    1.48 
 -14   3  -1    0.83    1.40 
 -14   3  -1    2.31    1.68 
  14  -3   1    1.63    1.09 
  14  -3   1    1.76    1.18 
 -15   3  -1    3.15    1.13 
 -15   3  -1    0.49    1.19 
 -15   3  -1    2.62    1.81 
 -15   3  -1   -0.49    1.93 
 -15   3  -1    0.92    1.98 
  15  -3   1    0.16    1.38 
  14   2  -1    1.47    1.09 
  14   2  -1   -1.00    1.30 
 -14  -2   1   -0.04    1.70 
 -14  -2   1    1.93    1.68 
 -14  -2   1    0.80    1.82 
 -14  -2   1    3.22    1.19 
  13   2  -1    0.61    0.85 
  13   2  -1    1.27    0.94 
 -13  -2   1   -1.43    1.33 
 -13  -2   1   -0.16    0.48 
 -13  -2   1    0.61    1.39 
 -13  -2   1    0.04    0.85 
 -13  -2   1   -1.36    1.36 
  12   2  -1    8.06    0.98 
  12   2  -1    9.54    1.04 
  12   2  -1    7.77    0.81 
 -12  -2   1   10.71    1.12 
 -12  -2   1    8.12    0.66 
 -12  -2   1    7.21    1.31 
 -12  -2   1   10.73    1.55 
 -12  -2   1    8.70    0.96 
 -12  -2   1    9.91    1.44 
  11   2  -1    0.75    0.61 
  11   2  -1    0.72    0.61 
  11   2  -1    0.06    0.80 
  11   2  -1   -0.90    0.52 
  11   2  -1    0.64    0.51 
  11   2  -1   -1.34    0.65 
 -11  -2   1    0.25    0.86 
 -11  -2   1    1.41    0.92 
 -11  -2   1    0.48    0.71 
 -11  -2   1    0.82    0.50 
 -11  -2   1   -0.01    0.37 
 -11  -2   1    0.60    0.89 
 -11  -2   1    0.05    0.84 
  10   2  -1    0.41    0.54 
  10   2  -1    0.74    0.53 
  10   2  -1   -0.16    0.48 
  10   2  -1    0.92    0.49 
  10   2  -1    0.45    0.50 
  10   2  -1    0.12    0.69 
 -10  -2   1    0.32    0.53 
 -10  -2   1    1.56    0.75 
 -10  -2   1    1.40    0.80 
 -10  -2   1   -0.57    0.70 
 -10  -2   1    0.43    0.43 
 -10  -2   1    0.68    0.35 
   9   2  -1    0.50    0.39 
   9   2  -1    0.27    0.44 
   9   2  -1    0.28    0.50 
   9   2  -1    0.88    0.61 
   9   2  -1   -0.07    0.40 
  -9  -2   1   -0.13    0.43 
  -9  -2   1    0.03    0.35 
  -9  -2   1   -0.53    0.56 
  -9  -2   1   -0.39    0.28 
  -9  -2   1   -0.02    0.60 
  -9  -2   1    0.63    0.60 
  -9  -2   1    0.04    0.48 
  -9  -2   1    1.07    0.68 
   8   2  -1    0.73    0.34 
   8   2  -1    0.42    0.39 
   8   2  -1    0.12    0.31 
   8   2  -1    1.45    0.47 
   8   2  -1   -0.46    0.39 
   8   2  -1    0.24    0.40 
  -8  -2   1    1.56    0.50 
  -8  -2   1    0.78    0.48 
  -8  -2   1   -0.38    0.44 
  -8  -2   1    0.47    0.27 
  -8  -2   1    0.36    0.29 
  -8  -2   1    0.69    0.38 
  -8  -2   1   -0.09    0.49 
  -8  -2   1    0.54    0.45 
   7   2  -1   13.77    0.87 
   7   2  -1   11.46    0.73 
   7   2  -1   13.66    0.69 
   7   2  -1   11.18    0.79 
   7   2  -1   10.99    0.68 
   7   2  -1   12.73    0.69 
   7   2  -1   12.78    0.44 
  -7  -2   1   13.46    0.93 
  -7  -2   1   13.62    0.99 
  -7  -2   1   11.46    0.76 
  -7  -2   1   12.02    0.85 
  -7  -2   1   12.42    0.89 
  -7  -2   1   12.25    0.53 
  -7  -2   1   12.91    0.64 
  -7  -2   1   12.22    0.85 
   6   2  -1    0.68    0.31 
   6   2  -1    0.13    0.22 
   6   2  -1   -0.08    0.20 
   6   2  -1   -0.32    0.22 
   6   2  -1   -0.26    0.12 
   6   2  -1    0.21    0.22 
   6   2  -1    0.11    0.29 
  -6  -2   1    0.24    0.29 
  -6  -2   1   -0.15    0.24 
  -6  -2   1    0.45    0.31 
  -6  -2   1    0.10    0.31 
  -6  -2   1    0.18    0.30 
  -6  -2   1   -0.23    0.32 
  -6  -2   1    0.32    0.19 
  -6  -2   1    0.19    0.17 
  -6  -2   1    0.00    0.09 
   5   2  -1    0.45    0.25 
   5   2  -1    0.13    0.17 
   5   2  -1    0.43    0.26 
   5   2  -1    0.35    0.12 
   5   2  -1   -0.03    0.19 
   5   2  -1    0.06    0.17 
   5   2  -1    0.29    0.18 
  -5  -2   1    0.13    0.17 
  -5  -2   1    0.05    0.17 
  -5  -2   1    0.09    0.10 
  -5  -2   1    0.09    0.11 
  -5  -2   1   -0.07    0.25 
  -5  -2   1   -0.08    0.24 
  -5  -2   1    0.07    0.25 
  -5  -2   1    0.30    0.23 
  -5  -2   1   -0.02    0.24 
   4   2  -1   19.57    0.75 
   4   2  -1   20.11    0.75 
   4   2  -1   20.39    0.53 
   4   2  -1   20.51    0.68 
   4   2  -1   19.70    0.65 
   4   2  -1   20.36    0.66 
  -4  -2   1   20.07    0.64 
  -4  -2   1   20.17    0.75 
  -4  -2   1   20.92    0.79 
  -4  -2   1   20.90    0.77 
  -4  -2   1   19.70    0.73 
  -4  -2   1   20.39    0.79 
  -4  -2   1   20.98    0.72 
  -4  -2   1   19.64    0.69 
  -4  -2   1   20.11    0.52 
   3   2  -1   44.70    0.87 
   3   2  -1   42.20    1.11 
   3   2  -1   45.61    1.03 
   3   2  -1   44.47    1.03 
   3   2  -1   44.47    1.15 
   3   2  -1   46.48    1.06 
   3   2  -1   44.08    1.05 
  -3  -2   1   45.51    1.05 
  -3  -2   1   44.20    0.85 
  -3  -2   1   43.05    1.14 
  -3  -2   1   47.54    1.13 
  -3  -2   1   45.01    1.17 
  -3  -2   1   45.52    0.95 
  -3  -2   1   45.62    1.15 
  -3  -2   1   44.19    1.10 
  -3  -2   1   45.84    1.08 
  -3  -2   1   42.02    1.06 
   2   2  -1   79.31    1.65 
   2   2  -1   83.28    1.76 
   2   2  -1   79.72    1.57 
   2   2  -1   81.81    1.44 
   2   2  -1   80.36    1.72 
   2   2  -1   85.39    1.65 
   2   2  -1   82.53    1.71 
  -2  -2   1   83.84    1.59 
  -2  -2   1   80.46    1.65 
  -2  -2   1   81.46    1.70 
  -2  -2   1   81.10    1.61 
  -2  -2   1   83.49    1.66 
  -2  -2   1   81.49    1.73 
  -2  -2   1   79.20    1.73 
  -2  -2   1   81.11    1.67 
  -2  -2   1   82.88    1.66 
   1   2  -1   40.83    0.80 
   1   2  -1   40.33    0.93 
   1   2  -1   40.43    0.88 
   1   2  -1   40.47    0.87 
   1   2  -1   39.76    0.87 
   1   2  -1   39.90    0.90 
   1   2  -1   40.89    0.79 
  -1  -2   1   39.53    0.87 
  -1  -2   1   40.00    0.88 
  -1  -2   1   38.27    0.80 
  -1  -2   1   40.87    0.92 
  -1  -2   1   36.20    0.79 
  -1  -2   1   40.14    0.88 
  -1  -2   1   40.09    0.91 
  -1  -2   1   39.66    0.86 
   0   2  -1    7.05    0.25 
   0   2  -1    6.76    0.19 
   0   2  -1    6.64    0.21 
   0   2  -1    6.64    0.25 
   0   2  -1    6.89    0.23 
   0   2  -1    6.97    0.21 
   0  -2   1    6.68    0.25 
   0  -2   1    6.83    0.26 
   0  -2   1    7.17    0.25 
   0  -2   1    6.49    0.21 
   0  -2   1    6.77    0.23 
  -1   2  -1  525.54    9.78 
  -1   2  -1  515.62    9.52 
  -1   2  -1  519.43    9.25 
  -1   2  -1  517.78    9.33 
  -1   2  -1  517.21    9.09 
   1  -2   1  490.54    9.27 
   1  -2   1  529.05    9.14 
   1  -2   1  526.29    9.28 
   1  -2   1  528.80    9.07 
   1  -2   1  487.40    9.08 
   1  -2   1  509.86    9.39 
  -2   2  -1  580.03   10.54 
  -2   2  -1  563.70   10.35 
  -2   2  -1  579.57   10.90 
  -2   2  -1  565.04   10.39 
  -2   2  -1  536.49   10.18 
  -2   2  -1  570.59   10.73 
   2  -2   1  603.96   10.91 
   2  -2   1  581.10   10.41 
   2  -2   1  577.18   10.11 
   2  -2   1  583.92    9.89 
   2  -2   1  577.54   10.19 
   2  -2   1  590.26   10.53 
  -3   2  -1    0.15    0.08 
  -3   2  -1   -0.01    0.12 
  -3   2  -1    0.11    0.12 
  -3   2  -1    0.07    0.08 
  -3   2  -1    0.04    0.14 
  -3   2  -1   -0.05    0.03 
  -3   2  -1   -0.02    0.15 
   3  -2   1    0.02    0.12 
   3  -2   1    0.07    0.06 
   3  -2   1    0.09    0.14 
   3  -2   1    0.06    0.11 
   3  -2   1    0.11    0.13 
   3  -2   1    0.20    0.12 
  -4   2  -1    0.00    0.19 
  -4   2  -1    0.19    0.09 
  -4   2  -1    0.04    0.12 
  -4   2  -1   -0.06    0.17 
  -4   2  -1    0.23    0.17 
  -4   2  -1    0.07    0.10 
  -4   2  -1   -0.08    0.19 
   4  -2   1    0.05    0.16 
   4  -2   1   -0.15    0.12 
   4  -2   1    0.00    0.07 
   4  -2   1    0.35    0.17 
   4  -2   1   -0.13    0.14 
   4  -2   1   -0.03    0.08 
   4  -2   1    0.08    0.16 
  -5   2  -1    1.04    0.32 
  -5   2  -1    1.40    0.13 
  -5   2  -1    1.58    0.23 
  -5   2  -1    1.37    0.24 
  -5   2  -1    1.84    0.32 
  -5   2  -1    1.33    0.19 
  -5   2  -1    1.20    0.32 
  -5   2  -1    1.47    0.32 
  -5   2  -1    1.21    0.22 
   5  -2   1    1.11    0.25 
   5  -2   1    1.29    0.27 
   5  -2   1    1.15    0.11 
   5  -2   1    1.28    0.18 
   5  -2   1    0.73    0.27 
   5  -2   1    0.85    0.24 
   5  -2   1    1.11    0.23 
   5  -2   1    1.08    0.27 
  -6   2  -1    5.54    0.58 
  -6   2  -1    5.35    0.56 
  -6   2  -1    5.91    0.57 
  -6   2  -1    5.87    0.65 
  -6   2  -1    4.98    0.43 
  -6   2  -1    5.84    0.36 
  -6   2  -1    5.71    0.45 
  -6   2  -1    5.51    0.46 
   6  -2   1    5.54    0.51 
   6  -2   1    4.94    0.37 
   6  -2   1    5.03    0.57 
   6  -2   1    5.78    0.48 
   6  -2   1    5.87    0.51 
   6  -2   1    5.54    0.55 
   6  -2   1    5.03    0.52 
  -7   2  -1    1.87    0.25 
  -7   2  -1    1.75    0.47 
  -7   2  -1    1.54    0.37 
  -7   2  -1    2.23    0.36 
  -7   2  -1    1.42    0.43 
  -7   2  -1    1.95    0.34 
  -7   2  -1    1.38    0.47 
  -7   2  -1    1.64    0.30 
   7  -2   1    2.25    0.40 
   7  -2   1    1.36    0.36 
   7  -2   1    1.66    0.45 
   7  -2   1    1.46    0.31 
   7  -2   1    1.55    0.37 
   7  -2   1    1.26    0.27 
  -8   2  -1    0.37    0.48 
  -8   2  -1    0.55    0.22 
  -8   2  -1    0.20    0.37 
  -8   2  -1    0.40    0.33 
  -8   2  -1    0.68    0.30 
  -8   2  -1    0.47    0.50 
  -8   2  -1    0.91    0.49 
  -8   2  -1    1.27    0.39 
   8  -2   1   -0.36    0.34 
   8  -2   1    0.53    0.39 
   8  -2   1    0.02    0.22 
   8  -2   1   -0.11    0.33 
   8  -2   1    0.09    0.35 
   8  -2   1    0.10    0.39 
  -9   2  -1    3.40    0.76 
  -9   2  -1    2.46    0.49 
  -9   2  -1    2.70    0.48 
  -9   2  -1    2.36    0.69 
  -9   2  -1    3.61    0.66 
  -9   2  -1    4.33    0.67 
  -9   2  -1    3.23    0.45 
  -9   2  -1    3.30    0.32 
   9  -2   1    3.26    0.54 
   9  -2   1    3.31    0.57 
   9  -2   1    2.05    0.55 
   9  -2   1    3.71    0.62 
   9  -2   1    2.82    0.55 
   9  -2   1    3.35    0.43 
 -10   2  -1    4.86    0.86 
 -10   2  -1    5.74    0.68 
 -10   2  -1    5.27    0.71 
 -10   2  -1    6.08    0.66 
 -10   2  -1    5.47    0.42 
 -10   2  -1    6.63    1.05 
 -10   2  -1    5.80    0.77 
 -10   2  -1    4.73    0.85 
  10  -2   1    4.62    0.80 
  10  -2   1    5.31    0.73 
  10  -2   1    6.74    0.82 
  10  -2   1    5.46    0.70 
  10  -2   1    6.56    0.69 
  10  -2   1    5.22    0.79 
  10  -2   1    5.53    0.69 
 -11   2  -1    1.08    0.82 
 -11   2  -1    1.16    0.66 
 -11   2  -1    0.83    0.46 
 -11   2  -1    1.06    0.94 
 -11   2  -1    0.72    0.52 
 -11   2  -1    1.36    0.68 
 -11   2  -1    0.85    0.80 
  11  -2   1    0.90    0.58 
  11  -2   1    0.20    0.42 
  11  -2   1    0.34    0.62 
  11  -2   1    0.27    0.74 
 -12   2  -1    1.28    0.83 
 -12   2  -1    2.55    1.07 
 -12   2  -1    2.42    0.61 
 -12   2  -1    1.60    0.68 
 -12   2  -1    2.30    0.80 
 -12   2  -1    1.87    1.14 
 -12   2  -1    1.50    0.94 
  12  -2   1    2.86    0.87 
  12  -2   1    3.22    0.97 
  12  -2   1    2.12    0.78 
  12  -2   1    1.89    0.59 
  12  -2   1    3.36    0.96 
  12  -2   1    2.69    1.01 
 -13   2  -1    0.87    1.23 
 -13   2  -1   -0.18    0.73 
 -13   2  -1    1.28    1.20 
 -13   2  -1   -0.60    0.68 
 -13   2  -1   -0.38    0.86 
 -13   2  -1   -0.97    1.05 
 -13   2  -1    1.55    1.27 
  13  -2   1   -0.59    0.58 
  13  -2   1   -0.64    0.82 
  13  -2   1   -0.44    1.04 
 -14   2  -1   -0.99    1.56 
 -14   2  -1   -1.99    1.38 
 -14   2  -1    2.36    1.65 
 -14   2  -1    1.02    0.87 
 -14   2  -1    0.04    1.02 
  14  -2   1   -0.81    0.68 
  14  -2   1    0.24    1.23 
  14  -2   1    0.50    1.06 
  14   1  -1    1.09    1.18 
  14   1  -1    1.53    0.97 
 -14  -1   1    1.60    1.68 
 -14  -1   1    1.92    1.75 
 -14  -1   1    2.59    1.64 
 -14  -1   1    3.00    1.10 
  13   1  -1    4.89    1.26 
  13   1  -1    6.44    0.99 
  13   1  -1    6.83    0.73 
  13   1  -1    7.73    1.00 
 -13  -1   1    7.75    1.53 
 -13  -1   1    7.96    1.54 
 -13  -1   1    7.34    1.47 
 -13  -1   1    7.88    0.75 
 -13  -1   1    6.98    1.05 
 -13  -1   1    8.43    1.50 
  12   1  -1    0.49    0.73 
  12   1  -1    1.36    0.67 
  12   1  -1   -0.29    0.48 
 -12  -1   1    0.25    0.95 
 -12  -1   1    1.50    1.06 
 -12  -1   1    0.08    0.67 
 -12  -1   1    0.29    0.56 
 -12  -1   1    0.34    0.49 
 -12  -1   1    0.59    1.03 
 -12  -1   1    0.75    1.03 
  11   1  -1    0.23    0.43 
  11   1  -1   -0.32    0.56 
  11   1  -1   -0.09    0.54 
  11   1  -1    0.86    0.53 
 -11  -1   1   -0.50    0.84 
 -11  -1   1    0.29    0.41 
 -11  -1   1   -0.12    0.45 
 -11  -1   1    1.10    0.85 
 -11  -1   1   -0.88    0.76 
 -11  -1   1    0.81    0.86 
  10   1  -1   12.81    1.28 
  10   1  -1    9.00    0.88 
  10   1  -1   12.18    0.99 
  10   1  -1   10.96    0.76 
  10   1  -1   11.00    0.92 
  10   1  -1    9.31    0.96 
 -10  -1   1   11.08    0.77 
 -10  -1   1   10.68    1.15 
 -10  -1   1    9.91    0.98 
 -10  -1   1   12.23    1.27 
 -10  -1   1   12.09    0.82 
 -10  -1   1   13.02    1.25 
   9   1  -1    0.19    0.50 
   9   1  -1    0.64    0.36 
   9   1  -1    1.00    0.42 
   9   1  -1    0.25    0.40 
   9   1  -1    0.81    0.37 
   9   1  -1    1.42    0.54 
   9   1  -1    0.65    0.37 
  -9  -1   1   -0.43    0.56 
  -9  -1   1    0.42    0.32 
  -9  -1   1    0.38    0.42 
  -9  -1   1    0.15    0.56 
  -9  -1   1   -0.13    0.46 
  -9  -1   1    0.48    0.49 
  -9  -1   1    0.40    0.29 
  -9  -1   1    1.28    0.61 
   8   1  -1   30.47    1.11 
   8   1  -1   31.69    1.20 
   8   1  -1   33.91    1.37 
   8   1  -1   32.75    1.16 
   8   1  -1   30.57    1.08 
  -8  -1   1   31.77    1.43 
  -8  -1   1   32.61    1.39 
  -8  -1   1   32.38    1.05 
  -8  -1   1   31.33    1.28 
  -8  -1   1   31.69    1.46 
  -8  -1   1   29.00    1.18 
  -8  -1   1   32.44    0.98 
  -8  -1   1   29.82    1.24 
   7   1  -1    3.60    0.43 
   7   1  -1    3.54    0.30 
   7   1  -1    3.29    0.45 
   7   1  -1    3.62    0.45 
   7   1  -1    4.27    0.45 
  -7  -1   1    4.41    0.64 
  -7  -1   1    5.00    0.64 
  -7  -1   1    4.76    0.59 
  -7  -1   1    3.94    0.41 
  -7  -1   1    4.03    0.41 
  -7  -1   1    4.42    0.53 
  -7  -1   1    3.01    0.45 
  -7  -1   1    3.76    0.55 
   6   1  -1    1.03    0.22 
   6   1  -1    0.89    0.22 
   6   1  -1    1.09    0.16 
   6   1  -1    0.83    0.32 
   6   1  -1    0.83    0.28 
   6   1  -1    0.49    0.27 
   6   1  -1    1.15    0.31 
  -6  -1   1    0.94    0.25 
  -6  -1   1    1.06    0.34 
  -6  -1   1    0.46    0.31 
  -6  -1   1    1.18    0.22 
  -6  -1   1    1.31    0.33 
  -6  -1   1    1.32    0.32 
  -6  -1   1    0.89    0.36 
  -6  -1   1    0.96    0.21 
   5   1  -1    0.24    0.21 
   5   1  -1   -0.19    0.20 
   5   1  -1    0.35    0.17 
   5   1  -1    0.17    0.18 
   5   1  -1    0.19    0.11 
   5   1  -1    0.48    0.23 
  -5  -1   1    0.41    0.15 
  -5  -1   1    0.28    0.24 
  -5  -1   1   -0.06    0.23 
  -5  -1   1    0.34    0.13 
  -5  -1   1    0.27    0.22 
  -5  -1   1    0.48    0.27 
  -5  -1   1    0.40    0.22 
  -5  -1   1    0.47    0.22 
   4   1  -1   29.16    0.84 
   4   1  -1   27.39    0.78 
   4   1  -1   26.79    0.76 
   4   1  -1   27.36    0.67 
   4   1  -1   27.23    0.83 
   4   1  -1   28.55    0.86 
   4   1  -1   28.33    0.73 
   4   1  -1   27.17    0.87 
   4   1  -1   27.52    0.57 
   4   1  -1   27.86    0.68 
  -4  -1   1   28.66    0.90 
  -4  -1   1   27.25    0.72 
  -4  -1   1   26.75    0.85 
  -4  -1   1   28.23    0.57 
  -4  -1   1   27.34    0.68 
  -4  -1   1   26.88    0.91 
  -4  -1   1   26.43    0.83 
  -4  -1   1   27.55    0.79 
  -4  -1   1   27.01    0.84 
   3   1  -1    0.39    0.13 
   3   1  -1    0.31    0.09 
   3   1  -1    0.26    0.15 
   3   1  -1    0.51    0.08 
   3   1  -1    0.51    0.14 
   3   1  -1    0.50    0.07 
   3   1  -1    0.37    0.13 
   3   1  -1    0.26    0.09 
   3   1  -1    0.53    0.13 
   3   1  -1    0.40    0.10 
   3   1  -1    0.49    0.14 
  -3  -1   1    0.31    0.15 
  -3  -1   1    0.62    0.17 
  -3  -1   1    0.44    0.07 
  -3  -1   1    0.50    0.14 
  -3  -1   1    0.34    0.14 
  -3  -1   1    0.28    0.15 
  -3  -1   1    0.34    0.12 
  -3  -1   1    0.39    0.15 
  -3  -1   1    0.34    0.08 
   2   1  -1  125.05    2.31 
   2   1  -1  120.71    2.34 
   2   1  -1  120.11    2.36 
   2   1  -1  121.30    2.27 
   2   1  -1  120.56    2.44 
   2   1  -1  126.95    2.17 
   2   1  -1  125.06    2.42 
   2   1  -1  123.91    2.32 
   2   1  -1  129.00    2.25 
   2   1  -1  124.68    2.44 
   2   1  -1  122.02    2.44 
  -2  -1   1  127.86    2.38 
  -2  -1   1  126.93    2.24 
  -2  -1   1  125.18    2.45 
  -2  -1   1  122.76    2.15 
  -2  -1   1  122.93    2.37 
  -2  -1   1  123.35    2.30 
  -2  -1   1  119.04    2.46 
  -2  -1   1  124.38    2.33 
  -2  -1   1  120.27    2.45 
  -2  -1   1  124.28    2.31 
   1   1  -1   25.69    0.53 
   1   1  -1   24.11    0.53 
   1   1  -1   24.21    0.52 
   1   1  -1   23.80    0.51 
   1   1  -1   23.77    0.53 
   1   1  -1   23.84    0.58 
   1   1  -1   24.29    0.55 
   1   1  -1   24.41    0.51 
  -1  -1   1   24.49    0.58 
  -1   1  -1  307.06    5.55 
  -1   1  -1  266.52    5.16 
   1  -1   1  299.42    5.15 
   1  -1   1  285.59    5.07 
   1  -1   1  302.68    5.33 
  -2   1  -1    2.49    0.22 
  -2   1  -1    2.81    0.23 
  -2   1  -1    2.50    0.18 
  -2   1  -1    2.85    0.16 
  -2   1  -1    2.68    0.12 
  -2   1  -1    2.62    0.20 
   2  -1   1    2.79    0.19 
   2  -1   1    2.46    0.20 
   2  -1   1    2.72    0.13 
   2  -1   1    3.02    0.23 
   2  -1   1    2.79    0.20 
  -3   1  -1    0.38    0.07 
  -3   1  -1    0.37    0.11 
  -3   1  -1    0.27    0.17 
  -3   1  -1    0.47    0.17 
  -3   1  -1    0.36    0.16 
  -3   1  -1    0.33    0.10 
   3  -1   1    0.47    0.13 
   3  -1   1    0.23    0.12 
   3  -1   1    0.33    0.14 
   3  -1   1    0.39    0.14 
   3  -1   1    0.36    0.13 
   3  -1   1    0.45    0.11 
   3  -1   1    0.46    0.07 
  -4   1  -1   15.94    0.65 
  -4   1  -1   14.83    0.54 
  -4   1  -1   14.79    0.62 
  -4   1  -1   14.70    0.67 
  -4   1  -1   16.04    0.68 
  -4   1  -1   15.78    0.36 
  -4   1  -1   14.99    0.54 
   4  -1   1   15.11    0.52 
   4  -1   1   15.10    0.58 
   4  -1   1   14.40    0.37 
   4  -1   1   15.62    0.58 
   4  -1   1   14.92    0.61 
   4  -1   1   15.80    0.58 
  -5   1  -1    2.71    0.36 
  -5   1  -1    3.37    0.34 
  -5   1  -1    2.23    0.25 
  -5   1  -1    2.67    0.38 
  -5   1  -1    3.10    0.42 
  -5   1  -1    2.58    0.39 
  -5   1  -1    3.27    0.32 
  -5   1  -1    2.58    0.22 
   5  -1   1    2.65    0.33 
   5  -1   1    2.88    0.35 
   5  -1   1    2.97    0.35 
   5  -1   1    2.49    0.18 
   5  -1   1    2.82    0.32 
   5  -1   1    2.13    0.25 
  -6   1  -1    1.57    0.29 
  -6   1  -1    1.84    0.19 
  -6   1  -1    1.63    0.30 
  -6   1  -1    1.58    0.28 
  -6   1  -1    2.42    0.43 
  -6   1  -1    2.16    0.42 
  -6   1  -1    2.10    0.43 
  -6   1  -1    1.58    0.41 
   6  -1   1    1.66    0.34 
   6  -1   1    1.88    0.20 
   6  -1   1    1.31    0.26 
   6  -1   1    1.99    0.33 
   6  -1   1    2.02    0.33 
   6  -1   1    1.48    0.33 
  -7   1  -1    1.28    0.36 
  -7   1  -1    0.67    0.44 
  -7   1  -1    0.83    0.34 
  -7   1  -1    0.97    0.42 
  -7   1  -1    0.94    0.28 
  -7   1  -1    1.50    0.49 
  -7   1  -1    0.95    0.29 
  -7   1  -1    0.86    0.16 
   7  -1   1    0.98    0.17 
   7  -1   1    0.43    0.28 
   7  -1   1    1.28    0.37 
   7  -1   1    0.75    0.28 
  -8   1  -1    1.05    0.45 
  -8   1  -1    0.07    0.44 
  -8   1  -1    0.17    0.50 
  -8   1  -1    0.40    0.15 
  -8   1  -1    0.70    0.47 
  -8   1  -1    0.45    0.38 
  -8   1  -1    0.72    0.33 
  -8   1  -1    0.34    0.29 
   8  -1   1    0.90    0.37 
   8  -1   1    0.44    0.36 
   8  -1   1    0.39    0.16 
   8  -1   1    0.36    0.28 
   8  -1   1    0.34    0.37 
   8  -1   1    0.12    0.38 
   8  -1   1    0.24    0.40 
  -9   1  -1    9.02    0.95 
  -9   1  -1    7.73    0.89 
  -9   1  -1    8.93    0.80 
  -9   1  -1    8.71    0.77 
  -9   1  -1    7.85    0.70 
  -9   1  -1    8.26    0.91 
  -9   1  -1    8.66    0.99 
   9  -1   1    8.88    0.40 
   9  -1   1    8.77    0.81 
   9  -1   1   10.11    1.07 
   9  -1   1    9.36    0.91 
   9  -1   1    8.49    0.87 
   9  -1   1    8.50    0.83 
   9  -1   1    8.39    0.76 
 -10   1  -1    0.34    0.70 
 -10   1  -1    0.41    0.58 
 -10   1  -1    1.19    0.48 
 -10   1  -1   -0.19    0.67 
 -10   1  -1    0.45    0.60 
 -10   1  -1    1.19    0.46 
  10  -1   1    1.08    0.52 
  10  -1   1    1.25    0.55 
  10  -1   1    0.71    0.18 
  10  -1   1   -0.17    0.56 
  10  -1   1    0.31    0.42 
  10  -1   1    0.52    0.57 
  10  -1   1    0.33    0.69 
 -11   1  -1    0.17    0.53 
 -11   1  -1   -0.62    0.81 
 -11   1  -1   -0.88    0.56 
 -11   1  -1    0.14    0.49 
 -11   1  -1    1.94    0.85 
 -11   1  -1    1.13    0.83 
 -11   1  -1    0.12    0.68 
  11  -1   1    0.16    0.52 
  11  -1   1   -0.57    0.65 
  11  -1   1   -0.10    0.48 
  11  -1   1    1.13    0.66 
 -12   1  -1    4.07    1.17 
 -12   1  -1    2.73    0.70 
 -12   1  -1    2.71    0.72 
 -12   1  -1    3.76    1.00 
 -12   1  -1    3.73    0.88 
 -12   1  -1    2.64    1.12 
 -12   1  -1    3.98    1.15 
  12  -1   1    4.82    0.88 
  12  -1   1    3.70    1.10 
  12  -1   1    4.19    0.91 
  12  -1   1    2.84    0.68 
 -13   1  -1    2.23    1.27 
 -13   1  -1    0.28    1.35 
 -13   1  -1    2.60    1.42 
 -13   1  -1    1.09    0.76 
 -13   1  -1    0.51    0.97 
  13  -1   1    0.40    0.66 
  13  -1   1    0.30    0.88 
  13  -1   1    0.39    1.07 
 -14   1  -1    1.81    1.12 
 -14   1  -1    1.09    1.71 
 -14   1  -1    2.33    1.79 
 -14   1  -1    1.89    1.55 
 -14   1  -1    3.41    0.90 
 -14   1  -1    2.87    1.52 
  14  -1   1    1.65    0.92 
  14  -1   1    1.49    1.41 
  15   0  -1    3.91    1.09 
  15   0  -1    5.11    1.76 
 -15   0   1    1.84    2.09 
 -15   0   1    5.12    1.20 
 -15   0   1    3.93    1.85 
 -15   0   1    3.88    1.93 
  14   0  -1    4.68    1.40 
  14   0  -1    0.53    0.82 
 -14   0   1    2.36    0.97 
 -14   0   1    4.61    1.63 
 -14   0   1    3.14    1.62 
 -14   0   1    2.13    0.76 
 -14   0   1    4.28    1.50 
 -14   0   1    3.79    1.53 
  13   0  -1    1.81    0.77 
  13   0  -1    1.34    0.44 
  13   0  -1    0.77    0.94 
 -13   0   1    1.94    0.66 
 -13   0   1    1.60    1.09 
 -13   0   1    0.35    1.24 
 -13   0   1    0.70    1.18 
 -13   0   1    1.21    1.15 
 -13   0   1    1.20    0.80 
 -13   0   1    0.09    0.64 
  12   0  -1   -0.32    0.73 
  12   0  -1   -0.07    0.80 
  12   0  -1    0.21    0.55 
  12   0  -1    0.32    0.42 
  12   0  -1   -0.64    0.55 
  12   0  -1    0.87    0.99 
  12   0  -1    0.01    0.63 
 -12   0   1   -0.33    0.50 
 -12   0   1    1.48    0.97 
 -12   0   1    1.63    0.53 
 -12   0   1   -0.35    0.83 
 -12   0   1    0.10    0.65 
 -12   0   1    1.09    1.05 
 -12   0   1    0.89    0.95 
  11   0  -1    0.98    0.51 
  11   0  -1    0.47    0.47 
  11   0  -1    1.15    0.37 
  11   0  -1   -0.49    0.51 
 -11   0   1   -0.02    0.78 
 -11   0   1    0.14    0.83 
 -11   0   1    1.61    0.47 
 -11   0   1    1.21    0.56 
 -11   0   1   -0.01    0.77 
 -11   0   1    0.06    0.66 
 -11   0   1    0.78    0.46 
  10   0  -1    1.49    0.46 
  10   0  -1    0.27    0.59 
  10   0  -1    0.97    0.49 
  10   0  -1    1.39    0.43 
  10   0  -1    0.67    0.32 
  10   0  -1    0.53    0.51 
 -10   0   1    0.04    0.55 
 -10   0   1    0.51    0.38 
 -10   0   1    1.80    0.74 
 -10   0   1    0.97    0.36 
 -10   0   1    1.36    0.50 
 -10   0   1    0.45    0.62 
 -10   0   1    1.43    0.72 
   9   0  -1    8.43    0.58 
   9   0  -1    8.47    0.89 
   9   0  -1    9.35    0.69 
   9   0  -1    8.47    0.85 
   9   0  -1    8.39    0.82 
   9   0  -1    8.97    0.71 
   9   0  -1    7.90    0.75 
  -9   0   1    8.46    0.78 
  -9   0   1    9.57    0.97 
  -9   0   1    8.49    0.85 
  -9   0   1    9.16    0.67 
  -9   0   1    7.92    0.92 
  -9   0   1    9.35    1.00 
  -9   0   1    8.13    0.60 
   8   0  -1    1.53    0.30 
   8   0  -1    1.63    0.44 
   8   0  -1    2.18    0.40 
   8   0  -1    1.55    0.36 
   8   0  -1    1.06    0.33 
   8   0  -1    1.85    0.42 
   8   0  -1    1.35    0.47 
  -8   0   1    1.64    0.53 
  -8   0   1    1.30    0.32 
  -8   0   1    1.63    0.29 
  -8   0   1    1.41    0.37 
  -8   0   1    1.39    0.53 
  -8   0   1    1.64    0.43 
  -8   0   1    2.21    0.56 
   7   0  -1    0.96    0.35 
   7   0  -1    0.37    0.24 
   7   0  -1    0.86    0.19 
   7   0  -1    0.74    0.34 
   7   0  -1    0.89    0.24 
   7   0  -1    0.89    0.29 
   7   0  -1    1.14    0.25 
   7   0  -1    0.78    0.30 
   7   0  -1    1.46    0.41 
  -7   0   1    0.76    0.40 
  -7   0   1    0.89    0.45 
  -7   0   1    1.09    0.35 
  -7   0   1    0.72    0.41 
  -7   0   1    0.90    0.33 
  -7   0   1    0.92    0.31 
  -7   0   1    1.11    0.24 
  -7   0   1    0.20    0.23 
   6   0  -1    2.87    0.27 
   6   0  -1    3.26    0.45 
   6   0  -1    3.89    0.39 
   6   0  -1    2.70    0.36 
   6   0  -1    2.90    0.38 
   6   0  -1    3.20    0.33 
   6   0  -1    2.91    0.31 
   6   0  -1    4.46    0.47 
  -6   0   1    3.18    0.40 
  -6   0   1    2.95    0.29 
  -6   0   1    2.72    0.37 
  -6   0   1    3.59    0.49 
  -6   0   1    3.31    0.39 
  -6   0   1    3.64    0.50 
  -6   0   1    3.14    0.25 
  -6   0   1    3.11    0.32 
  -6   0   1    2.46    0.40 
   5   0  -1    4.48    0.28 
   5   0  -1    4.81    0.37 
   5   0  -1    5.33    0.44 
   5   0  -1    4.74    0.44 
   5   0  -1    4.49    0.41 
   5   0  -1    4.58    0.31 
   5   0  -1    4.36    0.33 
   5   0  -1    4.84    0.39 
  -5   0   1    4.07    0.28 
  -5   0   1    4.53    0.50 
  -5   0   1    5.15    0.39 
  -5   0   1    5.32    0.49 
  -5   0   1    4.26    0.36 
  -5   0   1    4.99    0.34 
  -5   0   1    4.55    0.25 
  -5   0   1    4.38    0.43 
  -5   0   1    4.76    0.47 
   4   0  -1    4.63    0.34 
   4   0  -1    5.13    0.38 
   4   0  -1    4.71    0.36 
   4   0  -1    4.84    0.38 
   4   0  -1    4.87    0.32 
   4   0  -1    5.03    0.26 
   4   0  -1    4.68    0.36 
   4   0  -1    4.72    0.28 
   4   0  -1    4.79    0.24 
   4   0  -1    5.17    0.29 
  -4   0   1    5.28    0.33 
  -4   0   1    4.58    0.24 
  -4   0   1    4.67    0.23 
  -4   0   1    5.09    0.40 
  -4   0   1    4.89    0.32 
  -4   0   1    4.68    0.36 
  -4   0   1    5.04    0.29 
  -4   0   1    4.88    0.41 
  -4   0   1    5.70    0.43 
   3   0  -1    8.93    0.30 
   3   0  -1    8.00    0.31 
   3   0  -1    8.16    0.27 
   3   0  -1    7.98    0.34 
   3   0  -1    8.37    0.20 
   3   0  -1    8.31    0.40 
   3   0  -1    8.06    0.35 
   3   0  -1    8.06    0.37 
   3   0  -1    8.12    0.40 
   3   0  -1    7.92    0.30 
   3   0  -1    7.86    0.38 
  -3   0   1    7.98    0.40 
  -3   0   1    7.83    0.37 
  -3   0   1    7.95    0.33 
  -3   0   1    8.54    0.31 
  -3   0   1    8.30    0.37 
  -3   0   1    7.88    0.42 
  -3   0   1    8.10    0.31 
   2   0  -1   75.49    1.50 
   2   0  -1   75.63    1.51 
   2   0  -1   76.66    1.54 
   2   0  -1   76.31    1.40 
   2   0  -1   72.85    1.54 
   2   0  -1   75.85    1.36 
   2   0  -1   75.62    1.41 
   2   0  -1   73.59    1.57 
   2   0  -1   76.74    1.57 
   2   0  -1   74.85    1.39 
   2   0  -1   75.11    1.45 
   2   0  -1   73.40    1.44 
  -2   0   1   74.45    1.39 
  -2   0   1   72.79    1.49 
  -2   0   1   74.50    1.41 
  -2   0   1   74.04    1.46 
  -2   0   1   75.38    1.52 
  -2   0   1   75.82    1.45 
  -2   0   1   74.61    1.59 
  -1   0  -1    6.37    0.20 
  -1   0  -1    6.39    0.21 
  -1   0  -1    6.60    0.23 
  -1   0  -1    6.47    0.22 
   1   0   1    6.60    0.25 
   1   0   1    6.71    0.20 
   1   0   1    6.70    0.23 
   1   0   1    6.42    0.20 
   1   0   1    5.19    0.21 
  -2   0  -1   31.80    0.78 
  -2   0  -1   32.88    0.78 
  -2   0  -1   32.96    0.84 
  -2   0  -1   32.56    0.76 
  -2   0  -1   32.86    0.79 
   2   0   1   34.24    0.77 
   2   0   1   33.00    0.77 
   2   0   1   32.86    0.75 
   2   0   1   32.77    0.83 
  -3   0  -1    3.22    0.31 
  -3   0  -1    3.23    0.27 
  -3   0  -1    3.03    0.26 
  -3   0  -1    3.02    0.31 
  -3   0  -1    3.15    0.28 
  -3   0  -1    3.01    0.13 
  -3   0  -1    3.15    0.25 
   3   0   1    3.14    0.26 
   3   0   1    2.85    0.24
[truncated: 9,180,678 more chars]
